# Supplementary material for: Self-formation of concentric zones of telencephalic and ocular tissues and directional retinal ganglion cell axons
Source: eLife. 2023 Sep 4;12:RP87306. doi: 10.7554/eLife.87306 (PMC10476969; doi:10.7554/eLife.87306)
Supplement: Supplementary file 2. [file elife-87306-supp2.zip]

Archive with 1 entries (1 files):
- HGW9_clusters_positiveMarkers.csv
