# Supplementary material for: Self-formation of concentric zones of telencephalic and ocular tissues and directional retinal ganglion cell axons
Source: eLife. 2023 Sep 4;12:RP87306. doi: 10.7554/eLife.87306 (PMC10476969; doi:10.7554/eLife.87306)
Supplement: Supplementary file 2. [file elife-87306-supp2.zip › HGW9_clusters_positiveMarkers.csv]

	p_val	avg_logFC	pct.1	pct.2	p_val_adj	cluster	gene
VIM	5.38E-180	0.470939959	1	0.951	9.91E-176	0	VIM
RPL5	9.09E-174	0.272259531	1	0.999	1.67E-169	0	RPL5
RPL7	4.32E-166	0.255218854	1	0.999	7.95E-162	0	RPL7
SPP1	6.48E-156	0.481181188	0.696	0.32	1.19E-151	0	SPP1
TTYH1	3.73E-148	0.429978876	0.808	0.413	6.87E-144	0	TTYH1
RPS6	2.27E-142	0.258281849	1	0.999	4.19E-138	0	RPS6
RORB	9.99E-115	0.397905602	0.936	0.762	1.84E-110	0	RORB
FABP7	6.53E-106	0.304147329	0.415	0.156	1.20E-101	0	FABP7
CYR61	1.39E-99	0.366353763	0.725	0.396	2.55E-95	0	CYR61
SOX9	2.04E-86	0.26689783	0.477	0.217	3.76E-82	0	SOX9
ZFP36L1	1.20E-83	0.29637033	0.841	0.517	2.20E-79	0	ZFP36L1
JUN	1.06E-76	0.318769005	0.84	0.575	1.95E-72	0	JUN
IFITM3	8.25E-76	0.275737886	0.563	0.303	1.52E-71	0	IFITM3
EIF3E	5.62E-74	0.254436408	0.985	0.957	1.04E-69	0	EIF3E
TRPM3	6.02E-74	0.288673136	0.611	0.345	1.11E-69	0	TRPM3
MGARP	9.57E-73	0.285100157	0.56	0.309	1.76E-68	0	MGARP
CCND1	1.15E-57	0.267590002	0.865	0.616	2.11E-53	0	CCND1
FOS	4.63E-45	0.253499837	0.788	0.566	8.53E-41	0	FOS
CYP1B1	0	1.17307396	0.971	0.339	0	1	CYP1B1
DAPL1	1.67E-222	0.761858755	0.992	0.735	3.07E-218	1	DAPL1
MEG3	1.50E-143	0.604124829	0.871	0.517	2.76E-139	1	MEG3
SEPP1	9.13E-132	0.488039812	0.626	0.26	1.68E-127	1	SEPP1
SFRP2	3.25E-118	0.49738656	0.977	0.717	5.99E-114	1	SFRP2
S1PR3	9.32E-85	0.362039175	0.569	0.267	1.72E-80	1	S1PR3
FGF9	4.43E-72	0.377307332	0.624	0.357	8.16E-68	1	FGF9
ZFP36L11	2.74E-66	0.329705808	0.842	0.532	5.05E-62	1	ZFP36L1
VIM1	8.13E-66	0.284646989	1	0.954	1.50E-61	1	VIM
1-Jun	3.25E-59	0.349958993	0.824	0.589	5.99E-55	1	JUN
FZD5	2.24E-56	0.270257379	0.565	0.305	4.12E-52	1	FZD5
ZFP36L2	1.92E-54	0.321852822	0.686	0.433	3.53E-50	1	ZFP36L2
SIX6	5.96E-53	0.334438444	0.756	0.537	1.10E-48	1	SIX6
CCND11	1.10E-50	0.304943974	0.879	0.627	2.02E-46	1	CCND1
SOX2	4.09E-49	0.2922914	0.789	0.535	7.52E-45	1	SOX2
CALD1	7.57E-46	0.265426618	0.666	0.435	1.39E-41	1	CALD1
TTYH11	6.24E-43	0.260642168	0.699	0.443	1.15E-38	1	TTYH1
COL2A1	1.17E-41	0.251432873	0.578	0.348	2.16E-37	1	COL2A1
MSI2	1.07E-38	0.263067146	0.828	0.684	1.96E-34	1	MSI2
RP11-89K21.1	1.29E-33	0.257347292	0.777	0.619	2.37E-29	1	RP11-89K21.1
HIST1H4C	0	1.749340696	0.996	0.376	0	2	HIST1H4C
TOP2A	0	0.611384924	0.883	0.22	0	2	TOP2A
MKI67	1.87E-289	0.484692983	0.711	0.152	3.45E-285	2	MKI67
HIST1H1D	1.68E-277	0.370249712	0.381	0.044	3.10E-273	2	HIST1H1D
HMGB2	8.20E-266	0.761990886	1	0.754	1.51E-261	2	HMGB2
KIAA0101	9.04E-261	0.706266481	0.882	0.314	1.66E-256	2	KIAA0101
AURKB	1.81E-239	0.426677149	0.621	0.14	3.33E-235	2	AURKB
RRM2	2.11E-236	0.39817644	0.485	0.09	3.88E-232	2	RRM2
NUSAP1	2.69E-233	0.436566356	0.694	0.179	4.96E-229	2	NUSAP1
HIST1H1A	2.14E-221	0.281082685	0.289	0.03	3.94E-217	2	HIST1H1A
CENPF	7.15E-213	0.261043574	0.782	0.232	1.32E-208	2	CENPF
H2AFX	7.27E-208	0.506276462	0.739	0.242	1.34E-203	2	H2AFX
TYMS	6.19E-205	0.643540122	0.824	0.349	1.14E-200	2	TYMS
RAD51AP1	1.19E-201	0.413275869	0.597	0.162	2.19E-197	2	RAD51AP1
TK1	2.10E-196	0.398936277	0.509	0.119	3.86E-192	2	TK1
ESCO2	4.05E-195	0.285421279	0.339	0.051	7.46E-191	2	ESCO2
SMC4	8.62E-190	0.539924923	0.857	0.37	1.59E-185	2	SMC4
BIRC5	1.33E-188	0.388302047	0.7	0.206	2.44E-184	2	BIRC5
SPC25	2.00E-188	0.326146523	0.431	0.087	3.67E-184	2	SPC25
HMGN2	1.75E-186	0.512094243	0.999	0.927	3.23E-182	2	HMGN2
CDCA5	5.00E-174	0.3200518	0.423	0.092	9.21E-170	2	CDCA5
CDK1	2.02E-172	0.32322568	0.569	0.152	3.72E-168	2	CDK1
HIST2H2AC	3.73E-171	0.278317159	0.323	0.054	6.87E-167	2	HIST2H2AC
TUBA1B	5.56E-169	0.664038843	0.999	0.946	1.02E-164	2	TUBA1B
HMGB1	5.99E-169	0.430921439	1	0.992	1.10E-164	2	HMGB1
CLSPN	5.53E-163	0.401041741	0.55	0.164	1.02E-158	2	CLSPN
CKS1B	3.87E-158	0.481722294	0.89	0.458	7.12E-154	2	CKS1B
ATAD2	2.85E-156	0.376104538	0.492	0.138	5.24E-152	2	ATAD2
H2AFZ	2.68E-155	0.429889328	1	0.988	4.93E-151	2	H2AFZ
NDC80	7.63E-154	0.296117571	0.418	0.096	1.41E-149	2	NDC80
SKA3	2.91E-152	0.264060479	0.338	0.066	5.36E-148	2	SKA3
CDCA3	8.14E-152	0.265220209	0.43	0.099	1.50E-147	2	CDCA3
SPC24	8.30E-152	0.268006309	0.322	0.06	1.53E-147	2	SPC24
ASF1B	1.48E-146	0.268624979	0.34	0.069	2.73E-142	2	ASF1B
MND1	6.61E-145	0.343859721	0.496	0.146	1.22E-140	2	MND1
CENPM	5.81E-143	0.335602279	0.494	0.145	1.07E-138	2	CENPM
MIS18BP1	5.58E-142	0.415479322	0.679	0.263	1.03E-137	2	MIS18BP1
DHFR	8.63E-139	0.418254232	0.674	0.267	1.59E-134	2	DHFR
CKS2	1.78E-133	0.366612193	0.869	0.468	3.28E-129	2	CKS2
UBE2T	1.37E-132	0.390949193	0.623	0.235	2.51E-128	2	UBE2T
MNS1	2.29E-131	0.285816877	0.392	0.1	4.22E-127	2	MNS1
CCNA2	2.96E-130	0.259005498	0.429	0.111	5.46E-126	2	CCNA2
CCDC34	5.95E-130	0.441388004	0.805	0.399	1.10E-125	2	CCDC34
BRCA1	8.76E-127	0.321679826	0.475	0.147	1.61E-122	2	BRCA1
KIF15	3.92E-123	0.271074139	0.372	0.095	7.22E-119	2	KIF15
ZWINT	1.16E-116	0.33897633	0.56	0.208	2.13E-112	2	ZWINT
C21orf58	3.00E-116	0.258641238	0.384	0.104	5.52E-112	2	C21orf58
PBK	3.37E-116	0.264477071	0.4	0.111	6.21E-112	2	PBK
DEK	6.79E-114	0.444196107	0.935	0.725	1.25E-109	2	DEK
DNAJC9	3.38E-111	0.387173014	0.648	0.293	6.22E-107	2	DNAJC9
CDCA4	5.57E-110	0.314434234	0.481	0.167	1.03E-105	2	CDCA4
CEP135	9.60E-110	0.289963921	0.433	0.138	1.77E-105	2	CEP135
FBXO5	8.24E-107	0.293015931	0.476	0.164	1.52E-102	2	FBXO5
SGOL1	2.54E-106	0.254286148	0.462	0.148	4.67E-102	2	SGOL1
MAD2L1	6.71E-106	0.322365409	0.617	0.249	1.23E-101	2	MAD2L1
SMC2	1.58E-100	0.349813778	0.634	0.284	2.90E-96	2	SMC2
COL9A1	1.37E-99	0.319305797	0.597	0.251	2.52E-95	2	COL9A1
FEN1	3.92E-97	0.283379342	0.457	0.162	7.21E-93	2	FEN1
CDT1	7.81E-97	0.304150504	0.557	0.227	1.44E-92	2	CDT1
EGR1	1.39E-95	0.496762371	0.725	0.391	2.56E-91	2	EGR1
SIVA1	4.61E-95	0.390267426	0.83	0.532	8.49E-91	2	SIVA1
KIF20B	1.03E-94	0.26234809	0.479	0.173	1.90E-90	2	KIF20B
FOS1	1.30E-94	0.474756524	0.877	0.568	2.39E-90	2	FOS
NUCKS1	4.65E-94	0.356928675	0.953	0.764	8.55E-90	2	NUCKS1
IER2	1.67E-92	0.469510348	0.793	0.501	3.08E-88	2	IER2
TMEM106C	3.40E-92	0.3502517	0.628	0.303	6.26E-88	2	TMEM106C
CENPU	1.16E-90	0.295582188	0.55	0.228	2.13E-86	2	CENPU
ANP32E	2.46E-89	0.329600032	0.677	0.335	4.53E-85	2	ANP32E
CENPK	6.65E-89	0.2825968	0.477	0.184	1.22E-84	2	CENPK
ATAD5	2.06E-87	0.275400684	0.457	0.175	3.80E-83	2	ATAD5
HELLS	3.39E-86	0.337669798	0.617	0.294	6.24E-82	2	HELLS
GMNN	8.03E-86	0.31907547	0.583	0.268	1.48E-81	2	GMNN
RFC5	8.53E-85	0.27363778	0.436	0.165	1.57E-80	2	RFC5
CENPN	1.43E-84	0.263559868	0.429	0.159	2.62E-80	2	CENPN
USP1	4.21E-84	0.324278234	0.654	0.332	7.74E-80	2	USP1
ITGB3BP	7.47E-83	0.289123962	0.561	0.253	1.38E-78	2	ITGB3BP
PCNA	4.61E-82	0.342365453	0.645	0.321	8.49E-78	2	PCNA
HES1	8.58E-82	0.398384131	0.71	0.388	1.58E-77	2	HES1
AHI1	6.16E-80	0.320942823	0.658	0.343	1.13E-75	2	AHI1
ZFP36L12	2.38E-79	0.390506686	0.844	0.533	4.38E-75	2	ZFP36L1
CHAF1A	4.10E-79	0.252561804	0.396	0.144	7.54E-75	2	CHAF1A
RRM1	1.26E-76	0.257695909	0.464	0.191	2.32E-72	2	RRM1
ORC6	6.09E-76	0.275962684	0.562	0.259	1.12E-71	2	ORC6
CENPH	1.35E-74	0.268201255	0.494	0.214	2.48E-70	2	CENPH
CYR611	3.13E-74	0.455293683	0.715	0.413	5.76E-70	2	CYR61
RNASEH2A	3.68E-73	0.261193508	0.478	0.205	6.78E-69	2	RNASEH2A
SMC1A	3.39E-71	0.287919831	0.545	0.268	6.25E-67	2	SMC1A
DTYMK	8.41E-71	0.268916162	0.586	0.288	1.55E-66	2	DTYMK
DNMT1	4.18E-70	0.289388821	0.56	0.276	7.70E-66	2	DNMT1
SYNE2	5.38E-69	0.311636872	0.671	0.376	9.90E-65	2	SYNE2
RANBP1	7.34E-69	0.325387159	0.891	0.697	1.35E-64	2	RANBP1
CKB	1.90E-68	0.362125174	0.983	0.967	3.49E-64	2	CKB
JUNB	1.13E-65	0.310334993	0.451	0.204	2.08E-61	2	JUNB
B2M	1.58E-64	0.264014099	0.632	0.337	2.90E-60	2	B2M
ASCL1	4.01E-64	0.31976463	0.443	0.192	7.39E-60	2	ASCL1
HMGXB4	5.39E-64	0.26570578	0.58	0.302	9.93E-60	2	HMGXB4
DUT	1.06E-62	0.314763514	0.798	0.536	1.95E-58	2	DUT
SLF1	4.58E-61	0.304675174	0.697	0.41	8.43E-57	2	SLF1
ID1	7.70E-60	0.29851153	0.615	0.329	1.42E-55	2	ID1
SOX21	3.56E-59	0.333540627	0.803	0.534	6.55E-55	2	SOX2
ISYNA1	1.13E-58	0.290210902	0.584	0.324	2.08E-54	2	ISYNA1
TMPO	1.79E-57	0.252537353	0.616	0.341	3.30E-53	2	TMPO
C19orf48	5.47E-57	0.283887068	0.662	0.396	1.01E-52	2	C19orf48
HES4	1.53E-56	0.370277553	0.688	0.449	2.81E-52	2	HES4
PSIP1	2.15E-56	0.292837711	0.858	0.653	3.97E-52	2	PSIP1
ZFP36L21	2.97E-56	0.316894765	0.702	0.432	5.47E-52	2	ZFP36L2
SRSF2	3.84E-52	0.272863406	0.919	0.803	7.07E-48	2	SRSF2
FAM161A	4.14E-51	0.255508343	0.555	0.312	7.62E-47	2	FAM161A
CCND12	5.98E-50	0.351730094	0.868	0.628	1.10E-45	2	CCND1
HMGA1	7.97E-50	0.261238857	0.96	0.823	1.47E-45	2	HMGA1
ID4	8.18E-50	0.252026764	0.503	0.267	1.51E-45	2	ID4
H2AFV	5.75E-48	0.26109187	0.797	0.565	1.06E-43	2	H2AFV
TTYH12	5.87E-48	0.300728357	0.708	0.443	1.08E-43	2	TTYH1
2-Jun	1.16E-45	0.2758828	0.834	0.589	2.13E-41	2	JUN
ANAPC11	6.38E-44	0.263456421	0.816	0.638	1.18E-39	2	ANAPC11
SIX61	4.25E-42	0.274026163	0.754	0.538	7.83E-38	2	SIX6
DKK3	1.36E-41	0.251737669	0.662	0.44	2.50E-37	2	DKK3
H1FX	1.57E-41	0.261082927	0.699	0.478	2.90E-37	2	H1FX
ID3	4.37E-41	0.367719425	0.629	0.398	8.04E-37	2	ID3
ID2	8.74E-38	0.272455509	0.608	0.389	1.61E-33	2	ID2
PTPRS	7.46E-162	0.652574367	0.798	0.373	1.37E-157	3	PTPRS
HNRNPH1	1.99E-145	0.620610763	0.889	0.588	3.67E-141	3	HNRNPH1
CTNNB1	4.69E-102	0.498854981	0.663	0.337	8.63E-98	3	CTNNB1
LRRC75A	2.58E-70	0.294267666	0.332	0.11	4.75E-66	3	LRRC75A
SET	9.30E-57	0.30658914	0.962	0.838	1.71E-52	3	SET
EGR11	2.27E-52	0.465717392	0.617	0.405	4.17E-48	3	EGR1
INSR	7.39E-48	0.298750138	0.412	0.202	1.36E-43	3	INSR
CCND13	1.15E-38	0.26743699	0.892	0.63	2.11E-34	3	CCND1
CRB1	4.51E-33	0.306676255	0.419	0.252	8.30E-29	3	CRB1
CRB2	9.74E-30	0.265320757	0.358	0.199	1.79E-25	3	CRB2
TNRC6B	6.61E-28	0.306084084	0.59	0.484	1.22E-23	3	TNRC6B
MEG31	1.24E-27	0.271575438	0.7	0.538	2.28E-23	3	MEG3
ZFP36L13	2.32E-25	0.263055216	0.701	0.55	4.27E-21	3	ZFP36L1
CYP1B11	4.26E-24	0.339802132	0.553	0.387	7.84E-20	3	CYP1B1
GOLIM4	1.42E-22	0.266604251	0.459	0.329	2.62E-18	3	GOLIM4
STMN2	0	1.690303737	1	0.396	0	4	STMN2
PRPH	0	1.579877521	0.977	0.119	0	4	PRPH
TMSB10	0	1.474351065	1	0.984	0	4	TMSB10
GAP43	0	1.375353587	0.992	0.256	0	4	GAP43
NEFL	0	1.320644612	0.942	0.097	0	4	NEFL
MLLT11	0	1.319502572	0.997	0.521	0	4	MLLT11
ELAVL4	0	1.319298098	0.98	0.198	0	4	ELAVL4
NSG1	0	1.311200396	0.972	0.173	0	4	NSG1
SNCA	0	1.252440688	0.881	0.211	0	4	SNCA
SNCG	0	1.193909906	0.961	0.212	0	4	SNCG
NRN1	0	1.188924948	0.839	0.071	0	4	NRN1
GNG3	0	1.172955115	0.911	0.149	0	4	GNG3
RTN1	0	1.119621944	0.931	0.16	0	4	RTN1
CCNI	0	1.102677995	1	0.957	0	4	CCNI
EBF1	0	1.088504554	0.888	0.105	0	4	EBF1
DCX	0	1.088377282	0.936	0.178	0	4	DCX
PCSK1N	0	1.042996552	0.93	0.281	0	4	PCSK1N
RGS10	0	1.040703958	0.793	0.071	0	4	RGS10
NEFM	0	0.982088243	0.866	0.128	0	4	NEFM
INA	0	0.972176886	0.842	0.139	0	4	INA
SYT4	0	0.949747516	0.76	0.114	0	4	SYT4
ISL1	0	0.94238994	0.858	0.129	0	4	ISL1
POU6F2	0	0.901531032	0.755	0.072	0	4	POU6F2
NHLH2	0	0.895977669	0.803	0.1	0	4	NHLH2
OLFM1	0	0.859436427	0.754	0.105	0	4	OLFM1
CRABP2	0	0.841080503	0.699	0.113	0	4	CRABP2
MAPT	0	0.774974483	0.719	0.076	0	4	MAPT
RUNX1T1	0	0.71936563	0.668	0.091	0	4	RUNX1T1
DPYSL3	0	0.710805363	0.739	0.132	0	4	DPYSL3
MAP4	0	0.707403132	0.755	0.167	0	4	MAP4
FAM57B	0	0.705994308	0.704	0.13	0	4	FAM57B
ANK2	0	0.651427771	0.725	0.129	0	4	ANK2
ALCAM	0	0.601936585	0.554	0.059	0	4	ALCAM
PCSK2	0	0.597949514	0.605	0.067	0	4	PCSK2
EBF3	0	0.59404634	0.563	0.048	0	4	EBF3
CELF4	0	0.576762581	0.576	0.082	0	4	CELF4
IRX2	0	0.5615742	0.537	0.04	0	4	IRX2
EDIL3	0	0.560971091	0.562	0.07	0	4	EDIL3
UG0898H09	0	0.551872474	0.54	0.06	0	4	UG0898H09
RAB3A	0	0.541732262	0.599	0.081	0	4	RAB3A
SEZ6L	0	0.539544078	0.499	0.033	0	4	SEZ6L
GDAP1L1	0	0.530663416	0.568	0.064	0	4	GDAP1L1
IRX3	0	0.47794173	0.367	0.021	0	4	IRX3
PPP2R2B	0	0.477884241	0.491	0.055	0	4	PPP2R2B
GNG2	0	0.466675991	0.49	0.058	0	4	GNG2
HSPA12A	0	0.456280301	0.509	0.057	0	4	HSPA12A
TTC9B	0	0.423223716	0.435	0.039	0	4	TTC9B
L1CAM	0	0.413126869	0.441	0.04	0	4	L1CAM
GNAO1	0	0.397855935	0.392	0.025	0	4	GNAO1
SST	9.37E-297	0.523421122	0.356	0.027	1.72E-292	4	SST
PPP1R1A	2.90E-296	0.534197726	0.577	0.087	5.34E-292	4	PPP1R1A
SLC17A6	4.64E-296	0.286791312	0.307	0.018	8.55E-292	4	SLC17A6
KLF7	7.73E-296	0.652544057	0.739	0.159	1.42E-291	4	KLF7
MEIS3	3.05E-294	0.419305275	0.482	0.058	5.62E-290	4	MEIS3
PCP4	7.81E-293	0.677562934	0.345	0.026	1.44E-288	4	PCP4
SAT1	1.14E-290	0.810315358	0.828	0.229	2.11E-286	4	SAT1
RBPMS	3.67E-290	0.470725513	0.501	0.066	6.76E-286	4	RBPMS
ADCY1	3.06E-289	0.460198359	0.502	0.066	5.63E-285	4	ADCY1
ELAVL3	6.93E-288	0.625912356	0.746	0.159	1.28E-283	4	ELAVL3
EPS8L1	2.68E-287	0.447152203	0.484	0.061	4.93E-283	4	EPS8L1
RBFOX3	3.94E-287	0.496986899	0.516	0.071	7.25E-283	4	RBFOX3
IRX6	1.92E-285	0.274657647	0.254	0.011	3.53E-281	4	IRX6
POU4F1	3.42E-285	0.403170415	0.337	0.025	6.30E-281	4	POU4F1
FTH1	5.98E-283	0.709988598	1	0.999	1.10E-278	4	FTH1
NRXN1	9.78E-283	0.432394887	0.466	0.057	1.80E-278	4	NRXN1
C4orf48	7.39E-279	0.906466051	0.925	0.382	1.36E-274	4	C4orf48
NAV1	3.84E-278	0.480490996	0.501	0.07	7.07E-274	4	NAV1
MYT1L	3.26E-276	0.253823231	0.253	0.011	6.01E-272	4	MYT1L
CORO2A	1.12E-275	0.33086812	0.367	0.033	2.07E-271	4	CORO2A
OPTN	5.58E-275	0.400353697	0.459	0.056	1.03E-270	4	OPTN
FKBP1B	7.51E-273	0.540143764	0.58	0.102	1.38E-268	4	FKBP1B
CD24	1.93E-271	0.99346114	0.998	0.722	3.55E-267	4	CD24
AKAP6	6.16E-271	0.383404157	0.427	0.049	1.13E-266	4	AKAP6
JPH4	1.65E-266	0.265432888	0.282	0.017	3.05E-262	4	JPH4
NKAIN3	2.72E-265	0.532752748	0.568	0.097	5.01E-261	4	NKAIN3
TUBB2B	1.23E-264	1.06928275	1	0.958	2.26E-260	4	TUBB2B
RXRG	6.97E-258	0.325275227	0.323	0.026	1.28E-253	4	RXRG
MAP1B	1.31E-255	0.977908321	1	0.89	2.41E-251	4	MAP1B
CRMP1	3.67E-255	0.750060655	0.856	0.259	6.76E-251	4	CRMP1
CDKN2D	2.02E-254	0.530971614	0.604	0.116	3.73E-250	4	CDKN2D
KIF5A	3.18E-252	0.501250933	0.452	0.062	5.86E-248	4	KIF5A
KCTD16	2.44E-248	0.383631051	0.406	0.048	4.49E-244	4	KCTD16
GLRX	4.91E-248	0.494588822	0.594	0.112	9.05E-244	4	GLRX
SCN9A	8.36E-245	0.345523875	0.368	0.039	1.54E-240	4	SCN9A
VAT1	2.06E-243	0.488759489	0.608	0.123	3.79E-239	4	VAT1
SCN3B	1.50E-241	0.321013617	0.323	0.029	2.77E-237	4	SCN3B
TMEFF2	1.97E-241	0.445595458	0.445	0.062	3.63E-237	4	TMEFF2
ZNF804A	2.14E-241	0.432437012	0.471	0.07	3.94E-237	4	ZNF804A
TMSB4X	5.43E-240	0.845628952	1	0.999	9.99E-236	4	TMSB4X
DPYSL2	2.15E-236	0.802841334	0.913	0.411	3.95E-232	4	DPYSL2
ANK3	3.78E-233	0.438863427	0.465	0.072	6.95E-229	4	ANK3
CHRNB3	7.19E-229	0.287638439	0.323	0.031	1.32E-224	4	CHRNB3
3-Sep	1.68E-227	0.407495275	0.468	0.074	3.10E-223	4	3-Sep
PHACTR3	4.58E-223	0.304151889	0.329	0.034	8.44E-219	4	PHACTR3
TTC3	5.97E-223	0.786135431	0.967	0.651	1.10E-218	4	TTC3
SRCIN1	4.38E-221	0.272351759	0.278	0.022	8.07E-217	4	SRCIN1
PRUNE2	5.15E-219	0.310435615	0.317	0.031	9.48E-215	4	PRUNE2
SEZ6L2	7.72E-219	0.296721103	0.34	0.037	1.42E-214	4	SEZ6L2
RAB3B	3.31E-217	0.387083651	0.435	0.066	6.09E-213	4	RAB3B
PTPRE	1.46E-216	0.255069595	0.253	0.018	2.68E-212	4	PTPRE
ATP6V1G2	9.68E-214	0.513730969	0.593	0.135	1.78E-209	4	ATP6V1G2
EPHB1	2.03E-209	0.304955651	0.282	0.025	3.73E-205	4	EPHB1
BASP1	8.01E-209	0.728152801	0.895	0.376	1.48E-204	4	BASP1
RUNDC3A	8.02E-208	0.356011389	0.426	0.065	1.48E-203	4	RUNDC3A
FTL	1.24E-204	0.550563082	1	0.986	2.28E-200	4	FTL
NAV2	3.33E-200	0.318730768	0.379	0.053	6.13E-196	4	NAV2
GRIA2	7.35E-200	0.327602541	0.362	0.048	1.35E-195	4	GRIA2
ELAVL2	1.06E-198	0.568598354	0.708	0.199	1.94E-194	4	ELAVL2
CELF5	4.99E-197	0.319581306	0.351	0.046	9.19E-193	4	CELF5
PGM2L1	3.34E-196	0.527502273	0.629	0.165	6.16E-192	4	PGM2L1
XPR1	6.23E-196	0.482691696	0.573	0.135	1.15E-191	4	XPR1
ATCAY	1.20E-192	0.32263002	0.367	0.051	2.21E-188	4	ATCAY
CALM2	2.90E-191	0.636856619	1	0.985	5.34E-187	4	CALM2
RUFY3	1.93E-189	0.509550287	0.694	0.205	3.56E-185	4	RUFY3
CEND1	5.88E-188	0.310009807	0.353	0.048	1.08E-183	4	CEND1
ATP5E	8.56E-187	0.729632724	0.988	0.902	1.58E-182	4	ATP5E
TRIM36	1.05E-186	0.454661459	0.569	0.137	1.94E-182	4	TRIM36
YBX1	2.01E-186	0.560892021	0.998	0.99	3.70E-182	4	YBX1
NFASC	3.68E-185	0.364909449	0.412	0.07	6.78E-181	4	NFASC
KIF5C	1.01E-183	0.599004719	0.746	0.26	1.85E-179	4	KIF5C
ACTG1	2.81E-181	0.539908276	1	0.999	5.17E-177	4	ACTG1
C14orf132	4.46E-181	0.707676078	0.771	0.299	8.22E-177	4	C14orf132
CNTN2	2.00E-180	0.689790632	0.537	0.12	3.68E-176	4	CNTN2
RALYL	4.00E-180	0.423293366	0.479	0.1	7.36E-176	4	RALYL
STMN4	8.68E-180	0.458103309	0.607	0.148	1.60E-175	4	STMN4
MAP2	1.70E-179	0.527005963	0.676	0.206	3.13E-175	4	MAP2
TUBB2A	3.46E-177	0.451274414	0.735	0.221	6.37E-173	4	TUBB2A
RUNDC3B	1.39E-175	0.275359976	0.331	0.045	2.57E-171	4	RUNDC3B
NREP	4.73E-175	0.680524313	0.889	0.472	8.72E-171	4	NREP
CCDC184	1.73E-170	0.317089141	0.365	0.058	3.18E-166	4	CCDC184
TUBB	4.48E-169	0.590374152	1	0.993	8.25E-165	4	TUBB
SRRM3	1.39E-167	0.294043843	0.351	0.054	2.55E-163	4	SRRM3
RAB6B	3.60E-164	0.361126798	0.449	0.093	6.62E-160	4	RAB6B
HN1	9.80E-164	0.682717001	0.963	0.665	1.80E-159	4	HN1
MTSS1	4.96E-163	0.317688596	0.367	0.062	9.12E-159	4	MTSS1
RBPMS2	1.12E-162	0.350395162	0.424	0.084	2.06E-158	4	RBPMS2
SIX3	3.32E-162	0.665606426	0.888	0.489	6.11E-158	4	SIX3
VSTM2L	7.52E-162	0.323822845	0.362	0.06	1.38E-157	4	VSTM2L
ZFHX3	6.57E-160	0.541389119	0.574	0.167	1.21E-155	4	ZFHX3
IGLON5	1.11E-159	0.307087975	0.367	0.062	2.04E-155	4	IGLON5
LY6H	2.92E-158	0.325189224	0.312	0.045	5.38E-154	4	LY6H
TAGLN3	2.24E-157	0.470962043	0.833	0.299	4.12E-153	4	TAGLN3
RORA	1.09E-155	0.333823722	0.379	0.069	2.00E-151	4	RORA
TUBA1C	1.15E-154	0.501004988	0.716	0.251	2.11E-150	4	TUBA1C
KIDINS220	6.79E-154	0.519900167	0.641	0.213	1.25E-149	4	KIDINS220
SLC25A6	1.47E-152	0.490746671	1	0.976	2.71E-148	4	SLC25A6
SMIM18	4.23E-152	0.250950353	0.289	0.039	7.79E-148	4	SMIM18
THSD7A	1.49E-150	0.395459228	0.48	0.116	2.74E-146	4	THSD7A
TSHZ2	2.42E-150	0.315251939	0.281	0.038	4.45E-146	4	TSHZ2
DBNDD1	3.36E-149	0.294522895	0.362	0.065	6.18E-145	4	DBNDD1
S100A10	6.80E-149	0.467731869	0.339	0.056	1.25E-144	4	S100A10
SCG5	1.28E-148	0.421049287	0.569	0.156	2.36E-144	4	SCG5
ENO2	2.25E-148	0.426163454	0.565	0.159	4.13E-144	4	ENO2
PTPRN2	4.78E-147	0.346493718	0.431	0.094	8.81E-143	4	PTPRN2
EEF2	6.43E-147	0.472289255	1	0.99	1.18E-142	4	EEF2
PAFAH1B3	1.79E-145	0.623187007	0.908	0.577	3.30E-141	4	PAFAH1B3
SYT1	2.10E-145	0.646085608	0.911	0.549	3.87E-141	4	SYT1
YWHAG	2.15E-145	0.508625251	0.685	0.257	3.96E-141	4	YWHAG
NEDD4L	6.88E-145	0.322418656	0.374	0.073	1.27E-140	4	NEDD4L
CADPS	8.96E-145	0.303524932	0.415	0.086	1.65E-140	4	CADPS
RBFOX2	1.76E-142	0.472440367	0.633	0.213	3.24E-138	4	RBFOX2
APLP1	3.84E-142	0.449463332	0.651	0.211	7.07E-138	4	APLP1
PPP1R14B	7.51E-142	0.480752124	0.658	0.234	1.38E-137	4	PPP1R14B
SBK1	8.63E-142	0.415743337	0.557	0.164	1.59E-137	4	SBK1
NKAIN1	3.25E-141	0.293339213	0.36	0.068	5.98E-137	4	NKAIN1
SERP2	7.35E-141	0.355257627	0.463	0.113	1.35E-136	4	SERP2
APC	2.59E-140	0.362614734	0.473	0.119	4.78E-136	4	APC
ADAM11	1.96E-139	0.324077151	0.349	0.065	3.61E-135	4	ADAM11
ROBO2	6.33E-139	0.414801346	0.529	0.149	1.17E-134	4	ROBO2
MAP1LC3A	8.02E-138	0.283728226	0.329	0.058	1.48E-133	4	MAP1LC3A
TMEM14A	2.06E-136	0.485747896	0.626	0.218	3.79E-132	4	TMEM14A
CDK5R1	2.79E-133	0.308065681	0.384	0.081	5.14E-129	4	CDK5R1
MAB21L2	5.15E-133	0.36708344	0.454	0.114	9.48E-129	4	MAB21L2
KIF3C	5.99E-132	0.303959366	0.385	0.083	1.10E-127	4	KIF3C
FGF13	3.23E-131	0.36235382	0.434	0.105	5.94E-127	4	FGF13
PDE4DIP	7.39E-131	0.270662507	0.317	0.057	1.36E-126	4	PDE4DIP
ADD2	2.03E-129	0.339409684	0.429	0.104	3.75E-125	4	ADD2
MIAT	3.51E-129	0.552750746	0.931	0.547	6.47E-125	4	MIAT
PPFIA2	6.20E-129	0.338937296	0.449	0.113	1.14E-124	4	PPFIA2
ISLR2	1.28E-128	0.260471364	0.306	0.053	2.35E-124	4	ISLR2
SEPW1	8.25E-128	0.550419875	0.758	0.368	1.52E-123	4	SEPW1
NPDC1	2.00E-127	0.39600615	0.52	0.155	3.69E-123	4	NPDC1
KLHL35	4.40E-127	0.301612077	0.353	0.07	8.11E-123	4	KLHL35
TMOD2	1.20E-126	0.253504877	0.315	0.057	2.20E-122	4	TMOD2
TSPAN7	2.89E-125	0.308344291	0.406	0.094	5.31E-121	4	TSPAN7
YWHAZ	9.10E-124	0.567986075	0.883	0.562	1.68E-119	4	YWHAZ
CDKAL1	2.08E-122	0.361195574	0.396	0.095	3.82E-118	4	CDKAL1
SLIT1	5.37E-122	0.266471029	0.31	0.057	9.88E-118	4	SLIT1
PWAR6	9.76E-122	0.302627103	0.374	0.084	1.80E-117	4	PWAR6
TXN	3.20E-121	0.550054402	0.924	0.712	5.89E-117	4	TXN
RAB6A	3.90E-121	0.457771627	0.644	0.248	7.18E-117	4	RAB6A
PODXL2	6.43E-121	0.378942714	0.526	0.161	1.18E-116	4	PODXL2
MAP6	1.56E-120	0.383210409	0.521	0.163	2.87E-116	4	MAP6
PKIA	1.72E-120	0.425423781	0.587	0.208	3.16E-116	4	PKIA
REEP2	2.56E-119	0.293786845	0.402	0.098	4.72E-115	4	REEP2
RPL10	1.02E-118	0.271146564	1	0.999	1.88E-114	4	RPL10
SOBP	1.41E-118	0.258458166	0.301	0.056	2.60E-114	4	SOBP
MMD	4.77E-118	0.356317737	0.487	0.144	8.79E-114	4	MMD
RGS17	1.69E-116	0.258352953	0.328	0.067	3.11E-112	4	RGS17
MAP1LC3B	7.04E-115	0.468663112	0.711	0.31	1.30E-110	4	MAP1LC3B
NTM	7.97E-115	0.323926361	0.381	0.092	1.47E-110	4	NTM
SPTBN1	1.02E-114	0.371411511	0.491	0.149	1.87E-110	4	SPTBN1
CTNND2	1.15E-114	0.304835795	0.396	0.099	2.12E-110	4	CTNND2
BRK1	2.16E-114	0.479855759	0.958	0.812	3.98E-110	4	BRK1
COX7A2	1.52E-113	0.493625469	0.944	0.769	2.80E-109	4	COX7A2
GDI1	6.49E-113	0.41170852	0.63	0.238	1.19E-108	4	GDI1
KIF21A	6.14E-112	0.408914355	0.602	0.224	1.13E-107	4	KIF21A
EVL	8.13E-110	0.424105984	0.61	0.24	1.50E-105	4	EVL
FAM63B	3.06E-109	0.490618295	0.719	0.337	5.63E-105	4	FAM63B
NDRG4	3.63E-108	0.314548913	0.44	0.125	6.68E-104	4	NDRG4
ATP6V0E2	3.76E-108	0.383509616	0.495	0.161	6.92E-104	4	ATP6V0E2
HCFC1R1	7.04E-107	0.264563209	0.356	0.084	1.30E-102	4	HCFC1R1
STMN3	1.08E-106	0.382785445	0.569	0.205	1.99E-102	4	STMN3
CCDC112	7.04E-106	0.376129379	0.546	0.19	1.30E-101	4	CCDC112
CACNB3	1.58E-105	0.281050656	0.362	0.088	2.91E-101	4	CACNB3
SNRPN	4.13E-105	0.463733184	0.754	0.374	7.61E-101	4	SNRPN
SEMA6D	2.39E-104	0.254964678	0.317	0.069	4.40E-100	4	SEMA6D
PBX3	5.54E-104	0.256638681	0.307	0.066	1.02E-99	4	PBX3
UCHL1	6.95E-104	0.40451518	0.813	0.413	1.28E-99	4	UCHL1
SCG3	6.15E-103	0.359324797	0.643	0.237	1.13E-98	4	SCG3
SOX4	5.74E-102	0.460449724	0.959	0.773	1.06E-97	4	SOX4
SV2A	8.01E-102	0.260907251	0.303	0.065	1.48E-97	4	SV2A
CEP170	1.41E-99	0.375515351	0.548	0.201	2.60E-95	4	CEP170
STX7	4.73E-99	0.348978113	0.509	0.176	8.71E-95	4	STX7
LRRN3	6.33E-99	0.255408655	0.343	0.082	1.16E-94	4	LRRN3
TMEM55A	7.84E-99	0.325836027	0.441	0.134	1.44E-94	4	TMEM55A
GABARAPL1	2.84E-98	0.270324341	0.368	0.096	5.22E-94	4	GABARAPL1
CLIP3	5.21E-98	0.354164211	0.534	0.194	9.60E-94	4	CLIP3
VAMP2	2.03E-97	0.479878398	0.793	0.451	3.74E-93	4	VAMP2
SRGAP1	4.17E-96	0.329614481	0.48	0.158	7.68E-92	4	SRGAP1
USMG5	9.99E-96	0.48208914	0.827	0.514	1.84E-91	4	USMG5
GPI	4.26E-95	0.301564096	0.452	0.143	7.85E-91	4	GPI
FNBP1L	1.27E-94	0.400956114	0.644	0.282	2.35E-90	4	FNBP1L
HRAS	1.45E-94	0.299408206	0.423	0.128	2.67E-90	4	HRAS
CALB2	1.49E-94	0.253754705	0.259	0.05	2.74E-90	4	CALB2
PCBP4	3.39E-94	0.342433353	0.716	0.292	6.25E-90	4	PCBP4
SVBP	7.75E-94	0.451955385	0.796	0.449	1.43E-89	4	SVBP
DSTN	3.06E-93	0.46377166	0.819	0.493	5.63E-89	4	DSTN
RAC3	5.58E-92	0.292981124	0.41	0.123	1.03E-87	4	RAC3
GUK1	9.32E-92	0.435351639	0.716	0.367	1.72E-87	4	GUK1
NCAM1	2.54E-91	0.463452705	0.771	0.437	4.67E-87	4	NCAM1
MARCKS	5.47E-91	0.428897014	0.992	0.925	1.01E-86	4	MARCKS
MGST3	8.32E-91	0.463385269	0.802	0.498	1.53E-86	4	MGST3
HIST2H2BE	2.22E-90	0.287809337	0.398	0.117	4.08E-86	4	HIST2H2BE
COX6A1	3.18E-90	0.462648339	0.908	0.698	5.85E-86	4	COX6A1
FAM89B	8.00E-90	0.303160604	0.435	0.141	1.47E-85	4	FAM89B
PRKACB	1.05E-89	0.253550543	0.323	0.081	1.93E-85	4	PRKACB
CHRNA3	7.77E-89	0.310312802	0.427	0.129	1.43E-84	4	CHRNA3
FXYD6	1.49E-88	0.449536576	0.847	0.574	2.75E-84	4	FXYD6
ETFB	1.68E-88	0.460880477	0.778	0.442	3.10E-84	4	ETFB
HERC1	2.21E-87	0.34839581	0.535	0.212	4.07E-83	4	HERC1
EIF4A2	2.47E-87	0.410330212	0.98	0.905	4.54E-83	4	EIF4A2
NUDT3	3.53E-86	0.397903191	0.638	0.305	6.50E-82	4	NUDT3
CRIP2	1.52E-85	0.369222412	0.555	0.23	2.80E-81	4	CRIP2
DYNLRB1	5.86E-85	0.435231567	0.835	0.523	1.08E-80	4	DYNLRB1
ZC2HC1A	1.16E-84	0.348686648	0.565	0.232	2.13E-80	4	ZC2HC1A
DYNC1H1	1.99E-84	0.34902596	0.604	0.263	3.67E-80	4	DYNC1H1
KIF1A	1.75E-82	0.328433273	0.487	0.18	3.23E-78	4	KIF1A
ITGB1BP1	5.33E-82	0.432726623	0.688	0.364	9.81E-78	4	ITGB1BP1
LCOR	2.90E-81	0.312892813	0.501	0.191	5.34E-77	4	LCOR
PTMS	4.32E-81	0.401390448	0.894	0.613	7.96E-77	4	PTMS
AP2M1	9.45E-81	0.429658889	0.852	0.586	1.74E-76	4	AP2M1
EIF4G2	9.52E-80	0.41855328	0.913	0.723	1.75E-75	4	EIF4G2
SMDT1	1.41E-79	0.421494923	0.786	0.505	2.60E-75	4	SMDT1
TMEM97	1.74E-79	0.505981751	0.758	0.453	3.20E-75	4	TMEM97
KLF6	4.54E-79	0.450440132	0.627	0.305	8.36E-75	4	KLF6
CDC42	3.05E-78	0.467159724	0.835	0.527	5.61E-74	4	CDC42
EIF1B	4.38E-78	0.411019552	0.906	0.734	8.07E-74	4	EIF1B
SOX11	4.97E-78	0.61220476	0.906	0.655	9.15E-74	4	SOX11
CRNDE	7.68E-78	0.410185219	0.615	0.296	1.41E-73	4	CRNDE
COX7C	1.34E-77	0.339458295	0.984	0.948	2.46E-73	4	COX7C
DUSP4	1.39E-77	0.320361202	0.465	0.171	2.55E-73	4	DUSP4
HMGCS1	1.79E-77	0.448904223	0.708	0.371	3.29E-73	4	HMGCS1
PFDN4	1.85E-77	0.384551914	0.764	0.439	3.41E-73	4	PFDN4
STARD3NL	5.38E-77	0.340642599	0.587	0.26	9.91E-73	4	STARD3NL
KIF1B	7.51E-77	0.323634116	0.521	0.216	1.38E-72	4	KIF1B
MVD	8.24E-77	0.284044578	0.378	0.12	1.52E-72	4	MVD
KCNQ1OT1	1.23E-75	0.494163034	0.775	0.46	2.27E-71	4	KCNQ1OT1
TP53I11	1.48E-75	0.252618378	0.349	0.105	2.72E-71	4	TP53I11
DHCR24	1.79E-75	0.299838257	0.454	0.167	3.30E-71	4	DHCR24
TRIM2	1.71E-74	0.278435325	0.401	0.137	3.15E-70	4	TRIM2
RTN4	2.95E-74	0.339993793	0.989	0.895	5.43E-70	4	RTN4
WSB2	5.53E-74	0.251343655	0.381	0.124	1.02E-69	4	WSB2
SERINC1	1.33E-73	0.331934854	0.565	0.251	2.45E-69	4	SERINC1
ATP6V1G1	2.00E-73	0.359773755	0.952	0.851	3.69E-69	4	ATP6V1G1
ZNF667-AS1	3.68E-73	0.338109682	0.646	0.324	6.77E-69	4	ZNF667-AS1
C3orf14	3.28E-72	0.337439493	0.602	0.28	6.03E-68	4	C3orf14
MAP4K4	9.28E-71	0.338806198	0.588	0.278	1.71E-66	4	MAP4K4
DST	2.91E-70	0.34962415	0.649	0.315	5.35E-66	4	DST
OSBPL8	3.16E-70	0.334045354	0.552	0.252	5.81E-66	4	OSBPL8
TCAF1	9.06E-70	0.333861952	0.615	0.299	1.67E-65	4	TCAF1
UQCR11	6.23E-69	0.380173296	0.764	0.477	1.15E-64	4	UQCR11
DYNLT1	7.28E-69	0.38830668	0.856	0.628	1.34E-64	4	DYNLT1
PRMT2	7.73E-69	0.318807296	0.576	0.267	1.42E-64	4	PRMT2
AP1S2	7.79E-69	0.392201105	0.618	0.317	1.44E-64	4	AP1S2
FYN	1.34E-68	0.300867035	0.496	0.208	2.46E-64	4	FYN
KMT2C	1.55E-68	0.326883129	0.524	0.23	2.85E-64	4	KMT2C
CADM1	7.43E-68	0.325802448	0.677	0.336	1.37E-63	4	CADM1
CALM3	2.73E-67	0.373102261	0.836	0.552	5.02E-63	4	CALM3
KLC1	7.71E-67	0.304297579	0.554	0.247	1.42E-62	4	KLC1
C9orf16	1.77E-66	0.345649445	0.649	0.345	3.26E-62	4	C9orf16
PAFAH1B2	9.90E-66	0.316445719	0.582	0.28	1.82E-61	4	PAFAH1B2
NDUFB8	1.39E-65	0.379662851	0.788	0.513	2.57E-61	4	NDUFB8
RP11-96L14.7	1.84E-65	0.273957779	0.495	0.205	3.38E-61	4	RP11-96L14.7
STMN1	2.22E-65	0.279623727	1	0.997	4.10E-61	4	STMN1
CSDE1	4.80E-65	0.385480698	0.778	0.501	8.84E-61	4	CSDE1
CLASP2	5.41E-65	0.251111872	0.353	0.119	9.95E-61	4	CLASP2
POU2F2	9.82E-65	0.295562684	0.337	0.109	1.81E-60	4	POU2F2
GSK3B	1.00E-64	0.258698744	0.44	0.172	1.85E-60	4	GSK3B
GNB1	2.31E-64	0.309862978	0.548	0.257	4.25E-60	4	GNB1
ARPP19	3.69E-64	0.342568726	0.679	0.386	6.79E-60	4	ARPP19
HSPA8	7.44E-62	0.3932746	0.886	0.711	1.37E-57	4	HSPA8
YWHAH	2.88E-61	0.339411998	0.719	0.417	5.31E-57	4	YWHAH
CYCS	5.08E-61	0.407008852	0.811	0.603	9.35E-57	4	CYCS
DPYSL5	8.02E-61	0.276106524	0.502	0.224	1.48E-56	4	DPYSL5
PAFAH1B1	8.61E-61	0.299465917	0.576	0.282	1.59E-56	4	PAFAH1B1
MT-ND1	1.39E-60	0.335165829	0.998	0.991	2.56E-56	4	MT-ND1
SLC38A1	1.61E-59	0.305947523	0.585	0.291	2.97E-55	4	SLC38A1
ZMIZ1	6.31E-59	0.26398764	0.406	0.161	1.16E-54	4	ZMIZ1
PRDX5	2.04E-58	0.383920122	0.789	0.571	3.75E-54	4	PRDX5
AP3S1	2.04E-58	0.301965941	0.594	0.308	3.76E-54	4	AP3S1
PRAF2	3.69E-58	0.250592779	0.418	0.169	6.80E-54	4	PRAF2
ARID1B	5.96E-58	0.266224016	0.479	0.209	1.10E-53	4	ARID1B
DYNC1I2	6.10E-58	0.295626913	0.635	0.334	1.12E-53	4	DYNC1I2
BNIP3	1.79E-57	0.308797846	0.641	0.342	3.29E-53	4	BNIP3
CSNK1E	1.92E-57	0.2936481	0.608	0.316	3.54E-53	4	CSNK1E
HMGCR	6.35E-56	0.267447438	0.474	0.21	1.17E-51	4	HMGCR
ASAP2	3.59E-55	0.259999933	0.393	0.158	6.61E-51	4	ASAP2
MRPL41	6.25E-55	0.269246626	0.482	0.222	1.15E-50	4	MRPL41
LINC01003	8.64E-55	0.252622497	0.39	0.157	1.59E-50	4	LINC01003
VKORC1	9.55E-55	0.291032389	0.632	0.341	1.76E-50	4	VKORC1
MARCKSL1	1.09E-54	0.252043917	0.998	0.992	2.00E-50	4	MARCKSL1
TSC22D1	1.80E-54	0.422439277	0.794	0.565	3.31E-50	4	TSC22D1
PCDH9	2.38E-54	0.269596272	0.401	0.161	4.38E-50	4	PCDH9
GTF3A	2.41E-54	0.302668252	0.596	0.323	4.45E-50	4	GTF3A
PPP1R11	2.78E-54	0.25194943	0.495	0.228	5.11E-50	4	PPP1R11
FAM127A	4.15E-54	0.288868529	0.574	0.296	7.65E-50	4	FAM127A
CMPK1	1.58E-53	0.260418396	0.448	0.199	2.91E-49	4	CMPK1
SCD	1.23E-52	0.332896185	0.563	0.296	2.26E-48	4	SCD
PTPRF	1.27E-52	0.271695371	0.546	0.27	2.34E-48	4	PTPRF
C1orf21	1.50E-52	0.261037132	0.435	0.192	2.76E-48	4	C1orf21
AKAP9	2.16E-52	0.323800812	0.704	0.428	3.98E-48	4	AKAP9
GABARAPL2	5.69E-52	0.331784363	0.856	0.711	1.05E-47	4	GABARAPL2
FAM195B	6.27E-52	0.29966204	0.655	0.385	1.15E-47	4	FAM195B
ATP1B1	9.41E-51	0.32721288	0.53	0.272	1.73E-46	4	ATP1B1
ARL4C	1.28E-50	0.251445044	0.42	0.182	2.36E-46	4	ARL4C
MSMO1	6.36E-50	0.279990245	0.466	0.218	1.17E-45	4	MSMO1
PBX1	7.86E-50	0.285228601	0.671	0.395	1.45E-45	4	PBX1
BLOC1S2	8.19E-50	0.252588594	0.477	0.226	1.51E-45	4	BLOC1S2
MYCBP2	9.20E-50	0.250377046	0.429	0.193	1.69E-45	4	MYCBP2
IGBP1	6.42E-49	0.292220564	0.618	0.353	1.18E-44	4	IGBP1
ATP5A1	9.10E-49	0.324857051	0.895	0.757	1.68E-44	4	ATP5A1
RP11-247C2.2	1.59E-48	0.332645221	0.688	0.414	2.92E-44	4	RP11-247C2.2
OCIAD2	3.12E-48	0.283593009	0.638	0.374	5.74E-44	4	OCIAD2
CXADR	4.16E-48	0.2724427	0.576	0.306	7.66E-44	4	CXADR
C7orf73	4.62E-48	0.332490413	0.757	0.54	8.51E-44	4	C7orf73
PIN1	7.62E-48	0.290730417	0.637	0.372	1.40E-43	4	PIN1
UQCRB	8.05E-48	0.290243354	0.942	0.842	1.48E-43	4	UQCRB
ANKRD12	9.41E-48	0.310817597	0.654	0.396	1.73E-43	4	ANKRD12
WRB	1.31E-47	0.279200676	0.58	0.317	2.42E-43	4	WRB
COX8A	6.54E-47	0.296788103	0.891	0.755	1.20E-42	4	COX8A
COX7A2L	1.09E-46	0.314743679	0.886	0.762	2.01E-42	4	COX7A2L
COX4I1	1.47E-45	0.279250078	0.966	0.901	2.70E-41	4	COX4I1
ZNF462	1.88E-45	0.281222451	0.482	0.241	3.46E-41	4	ZNF462
OST4	2.12E-45	0.309845253	0.83	0.655	3.90E-41	4	OST4
SQLE	3.95E-45	0.329687974	0.704	0.458	7.27E-41	4	SQLE
RND3	4.07E-45	0.270336643	0.485	0.243	7.49E-41	4	RND3
SEC11C	1.69E-44	0.26118703	0.571	0.312	3.10E-40	4	SEC11C
NGFRAP1	4.28E-44	0.284740523	0.958	0.914	7.89E-40	4	NGFRAP1
COX17	4.41E-44	0.25161866	0.513	0.267	8.12E-40	4	COX17
MPC2	4.78E-43	0.261956824	0.604	0.348	8.81E-39	4	MPC2
COX20	6.19E-43	0.275276647	0.579	0.327	1.14E-38	4	COX20
PPDPF	6.46E-43	0.284792361	0.696	0.463	1.19E-38	4	PPDPF
CAMLG	7.88E-43	0.302951097	0.735	0.501	1.45E-38	4	CAMLG
ZNF428	1.85E-42	0.29755414	0.746	0.515	3.41E-38	4	ZNF428
MIF	6.48E-41	0.280738654	0.715	0.476	1.19E-36	4	MIF
PDLIM7	1.33E-40	0.278515264	0.456	0.236	2.45E-36	4	PDLIM7
DDT	5.29E-40	0.254122863	0.59	0.344	9.73E-36	4	DDT
CADM2	8.60E-40	0.2519938	0.496	0.265	1.58E-35	4	CADM2
IDI1	1.49E-39	0.276963592	0.637	0.388	2.75E-35	4	IDI1
CELF2	2.18E-39	0.268323105	0.58	0.347	4.02E-35	4	CELF2
ARPC5	5.42E-39	0.2589981	0.61	0.377	9.97E-35	4	ARPC5
6-Mar	5.78E-39	0.279991625	0.671	0.431	1.06E-34	4	6-Mar
ATOX1	4.09E-38	0.256432493	0.566	0.34	7.52E-34	4	ATOX1
PFDN2	4.22E-38	0.250964608	0.599	0.361	7.77E-34	4	PFDN2
MRPS36	4.66E-38	0.253710505	0.571	0.337	8.58E-34	4	MRPS36
C19orf43	1.02E-37	0.276658788	0.8	0.6	1.87E-33	4	C19orf43
BEX2	2.68E-37	0.252321624	0.566	0.335	4.94E-33	4	BEX2
ATP6V0B	3.20E-37	0.250974775	0.649	0.4	5.89E-33	4	ATP6V0B
C14orf2	1.22E-36	0.264119392	0.917	0.84	2.25E-32	4	C14orf2
RWDD1	1.23E-35	0.265222308	0.663	0.44	2.26E-31	4	RWDD1
COX7B	1.89E-35	0.270751535	0.766	0.569	3.47E-31	4	COX7B
GNAS	4.07E-35	0.262368693	0.796	0.607	7.50E-31	4	GNAS
SEC61B	9.95E-35	0.270976189	0.849	0.694	1.83E-30	4	SEC61B
TMSB15A	1.94E-34	0.251783992	0.95	0.869	3.56E-30	4	TMSB15A
DAAM1	3.37E-34	0.254329446	0.732	0.496	6.21E-30	4	DAAM1
ATP6V1F	4.21E-33	0.253940052	0.665	0.457	7.75E-29	4	ATP6V1F
PHPT1	5.66E-33	0.268635807	0.699	0.489	1.04E-28	4	PHPT1
WHSC1L1	3.03E-32	0.254522307	0.69	0.485	5.57E-28	4	WHSC1L1
HSBP1	1.01E-31	0.259727948	0.947	0.894	1.86E-27	4	HSBP1
GTF2I	3.67E-30	0.254113125	0.782	0.604	6.76E-26	4	GTF2I
CTNNB11	2.39E-25	0.431984765	0.516	0.351	4.40E-21	4	CTNNB1
MEG32	2.28E-16	0.377093028	0.66	0.543	4.19E-12	4	MEG3
ATOH7	0	1.536404836	0.941	0.205	0	5	ATOH7
HES6	0	1.432421959	0.96	0.366	0	5	HES6
RGS16	1.12E-302	0.995164806	0.792	0.178	2.07E-298	5	RGS16
VSX1	7.85E-288	0.39948533	0.333	0.023	1.45E-283	5	VSX1
GADD45A	1.57E-272	0.980867813	0.767	0.192	2.89E-268	5	GADD45A
E2F1	1.27E-204	0.539223955	0.548	0.116	2.33E-200	5	E2F1
TRH	5.53E-188	0.832133678	0.678	0.209	1.02E-183	5	TRH
MYBL1	7.23E-172	0.400760449	0.396	0.067	1.33E-167	5	MYBL1
TRIM9	4.38E-155	0.281868542	0.285	0.037	8.06E-151	5	TRIM9
DLX2	8.27E-150	0.475404268	0.432	0.09	1.52E-145	5	DLX2
SH3BGRL3	1.19E-138	0.72494137	0.88	0.487	2.19E-134	5	SH3BGRL3
NEUROD1	8.16E-138	0.758212999	0.388	0.08	1.50E-133	5	NEUROD1
PTMA	9.67E-130	0.395392946	1	0.999	1.78E-125	5	PTMA
SHD	3.27E-127	0.359913649	0.363	0.074	6.03E-123	5	SHD
HES5	9.04E-124	0.514275199	0.462	0.124	1.66E-119	5	HES5
GAL	4.97E-122	0.926526314	0.381	0.085	9.15E-118	5	GAL
RP3-395M20.12	6.07E-121	0.655506666	0.51	0.153	1.12E-116	5	RP3-395M20.12
CKB1	8.87E-109	0.706015802	1	0.966	1.63E-104	5	CKB
MIR217HG	5.02E-108	0.457297456	0.521	0.175	9.24E-104	5	MIR217HG
PLEKHA1	1.54E-102	0.503346816	0.756	0.379	2.83E-98	5	PLEKHA1
IDH2	1.95E-99	0.513338792	0.719	0.367	3.59E-95	5	IDH2
RASD1	4.14E-97	0.294614315	0.343	0.081	7.63E-93	5	RASD1
SRRM4	2.53E-92	0.345550769	0.465	0.147	4.66E-88	5	SRRM4
VSTM2B	6.20E-92	0.262862779	0.31	0.071	1.14E-87	5	VSTM2B
CTPS1	1.86E-91	0.338549573	0.409	0.122	3.43E-87	5	CTPS1
CENPV	1.67E-87	0.519872621	0.891	0.68	3.08E-83	5	CENPV
HMGN21	7.69E-84	0.631753768	0.988	0.93	1.42E-79	5	HMGN2
RBP1	1.14E-79	0.430795344	0.993	0.938	2.10E-75	5	RBP1
CARHSP1	3.10E-78	0.498991677	0.749	0.463	5.70E-74	5	CARHSP1
BCL7A	4.38E-78	0.404982327	0.594	0.267	8.07E-74	5	BCL7A
ONECUT2	1.81E-77	0.323224294	0.526	0.194	3.34E-73	5	ONECUT2
H2AFZ1	6.09E-75	0.451833851	0.998	0.988	1.12E-70	5	H2AFZ
PMAIP1	3.27E-72	0.308953636	0.381	0.126	6.02E-68	5	PMAIP1
DLX1	1.00E-71	0.266563551	0.292	0.076	1.85E-67	5	DLX1
IVNS1ABP	3.44E-71	0.374349973	0.559	0.252	6.33E-67	5	IVNS1ABP
HMGA11	4.57E-71	0.4148672	0.962	0.827	8.42E-67	5	HMGA1
HMGB11	1.13E-68	0.445901759	1	0.993	2.08E-64	5	HMGB1
RRM21	4.93E-68	0.339342158	0.345	0.111	9.07E-64	5	RRM2
RANBP11	7.34E-66	0.45494678	0.873	0.704	1.35E-61	5	RANBP1
H3F3B	1.56E-62	0.341121474	1	0.995	2.87E-58	5	H3F3B
MDK	1.92E-59	0.344650769	1	0.923	3.54E-55	5	MDK
SOX111	2.27E-58	0.545314283	0.889	0.658	4.19E-54	5	SOX11
CENPU1	2.40E-58	0.360720451	0.512	0.239	4.42E-54	5	CENPU
CLSPN1	8.55E-58	0.346402119	0.436	0.183	1.57E-53	5	CLSPN
KIAA01011	8.94E-54	0.520719924	0.609	0.349	1.65E-49	5	KIAA0101
UCP2	1.24E-51	0.251814242	0.416	0.173	2.28E-47	5	UCP2
TUBA1B1	1.87E-51	0.548468488	0.982	0.949	3.44E-47	5	TUBA1B
RAN	1.32E-49	0.347883188	0.983	0.943	2.42E-45	5	RAN
CKS21	2.87E-48	0.287624994	0.756	0.487	5.28E-44	5	CKS2
HMGB21	3.91E-48	0.521615412	0.906	0.768	7.20E-44	5	HMGB2
ENY2	4.88E-47	0.335352161	0.851	0.693	8.99E-43	5	ENY2
CYB5A	1.28E-46	0.467810577	0.507	0.28	2.36E-42	5	CYB5A
TYMS1	1.88E-46	0.442726338	0.634	0.376	3.46E-42	5	TYMS
ODC1	1.32E-45	0.350330058	0.889	0.716	2.44E-41	5	ODC1
SNRPB	2.25E-45	0.341473397	0.741	0.519	4.14E-41	5	SNRPB
SNRPD1	1.46E-44	0.340921142	0.832	0.662	2.69E-40	5	SNRPD1
HNRNPH3	5.83E-44	0.385885459	0.797	0.63	1.07E-39	5	HNRNPH3
HNRNPAB	1.12E-43	0.33161455	0.667	0.433	2.06E-39	5	HNRNPAB
EZH2	1.06E-42	0.295041059	0.52	0.279	1.96E-38	5	EZH2
BTG3	2.58E-42	0.319117512	0.513	0.285	4.75E-38	5	BTG3
SLC18A2	5.68E-42	0.272459708	0.355	0.147	1.05E-37	5	SLC18A2
MIAT1	3.60E-41	0.29915009	0.817	0.557	6.63E-37	5	MIAT
SRSF7	5.24E-41	0.31281376	0.904	0.805	9.64E-37	5	SRSF7
HMGN1	1.05E-40	0.273226511	0.98	0.95	1.94E-36	5	HMGN1
DHFR1	1.11E-40	0.300387016	0.528	0.289	2.05E-36	5	DHFR
H2AFV1	2.10E-40	0.345408907	0.779	0.573	3.87E-36	5	H2AFV
USP11	1.16E-39	0.348674293	0.576	0.347	2.13E-35	5	USP1
LIMD2	4.78E-39	0.285527856	0.541	0.306	8.81E-35	5	LIMD2
SRSF21	1.15E-38	0.293319	0.917	0.807	2.12E-34	5	SRSF2
UBE2T1	4.94E-37	0.398119401	0.457	0.258	9.10E-33	5	UBE2T
SRSF3	7.12E-37	0.253189897	0.987	0.952	1.31E-32	5	SRSF3
RNASEH2A1	5.63E-35	0.278428723	0.416	0.217	1.04E-30	5	RNASEH2A
GLUL	1.18E-33	0.268312567	0.625	0.397	2.17E-29	5	GLUL
HMGB3	1.67E-33	0.300899123	0.723	0.53	3.08E-29	5	HMGB3
HSP90AA1	1.92E-33	0.303739382	0.995	0.993	3.53E-29	5	HSP90AA1
SRSF10	2.42E-33	0.292012426	0.752	0.577	4.46E-29	5	SRSF10
RPA3	6.40E-33	0.294683399	0.609	0.394	1.18E-28	5	RPA3
BTG1	6.71E-33	0.318118104	0.805	0.649	1.24E-28	5	BTG1
TMSB15A1	9.69E-33	0.274299387	0.937	0.87	1.78E-28	5	TMSB15A
BAZ1A	1.30E-32	0.265933763	0.62	0.409	2.40E-28	5	BAZ1A
PCNA1	4.04E-32	0.348393392	0.541	0.338	7.44E-28	5	PCNA
FUS	1.81E-31	0.264815717	0.896	0.773	3.33E-27	5	FUS
GNG5	1.87E-31	0.315974048	0.85	0.712	3.45E-27	5	GNG5
ORC61	3.37E-31	0.256102344	0.47	0.274	6.20E-27	5	ORC6
NASP	3.22E-28	0.269790269	0.817	0.661	5.92E-24	5	NASP
UBE2I	4.07E-28	0.255475141	0.779	0.63	7.49E-24	5	UBE2I
GYG1	4.24E-28	0.262674332	0.347	0.18	7.81E-24	5	GYG1
SIVA11	4.95E-28	0.280221004	0.723	0.548	9.12E-24	5	SIVA1
HIST1H4C1	6.27E-26	0.831390764	0.566	0.424	1.15E-21	5	HIST1H4C
DUT1	1.13E-25	0.348880055	0.686	0.551	2.09E-21	5	DUT
H2AFY	1.88E-25	0.297827439	0.682	0.55	3.47E-21	5	H2AFY
RHOBTB3	9.08E-25	0.257196047	0.583	0.406	1.67E-20	5	RHOBTB3
MCM7	9.18E-25	0.257863718	0.573	0.395	1.69E-20	5	MCM7
SMC41	2.03E-24	0.328199126	0.584	0.404	3.75E-20	5	SMC4
ANP32B	4.11E-24	0.25364355	0.69	0.524	7.57E-20	5	ANP32B
CCDC341	6.56E-24	0.34102997	0.597	0.425	1.21E-19	5	CCDC34
NDUFA6	7.03E-24	0.264833059	0.657	0.501	1.29E-19	5	NDUFA6
HES41	4.57E-23	0.390048066	0.591	0.463	8.41E-19	5	HES4
HNRNPD	7.82E-22	0.253332441	0.635	0.49	1.44E-17	5	HNRNPD
CKS1B1	2.35E-21	0.291815315	0.653	0.488	4.33E-17	5	CKS1B
GAP431	0	1.980392272	0.998	0.263	0	6	GAP43
TUBA1A	0	1.962901953	1	0.984	0	6	TUBA1A
STMN21	0	1.924756928	1	0.402	0	6	STMN2
PRPH1	0	1.923460606	0.986	0.127	0	6	PRPH
NSG11	0	1.84202435	0.989	0.179	0	6	NSG1
RTN11	0	1.732509929	0.988	0.163	0	6	RTN1
ELAVL41	0	1.695892394	0.996	0.204	0	6	ELAVL4
TUBB2A1	0	1.613980203	0.968	0.21	0	6	TUBB2A
NEFM1	0	1.588405281	0.963	0.129	0	6	NEFM
TUBB2B1	0	1.541228012	1	0.959	0	6	TUBB2B
CALM21	0	1.485733179	1	0.985	0	6	CALM2
UCHL11	0	1.48526112	0.98	0.405	0	6	UCHL1
MLLT111	0	1.462591174	1	0.525	0	6	MLLT11
SNCG1	0	1.285842961	0.966	0.219	0	6	SNCG
CRMP11	0	1.185039956	0.955	0.258	0	6	CRMP1
NEFL1	0	1.179122181	0.923	0.106	0	6	NEFL
TAGLN31	0	1.153074031	0.966	0.295	0	6	TAGLN3
PCSK1N1	0	1.136674132	0.966	0.285	0	6	PCSK1N
CRABP21	0	1.095788271	0.708	0.117	0	6	CRABP2
ISL11	0	1.065510856	0.906	0.133	0	6	ISL1
CNTN21	0	1.044904266	0.766	0.109	0	6	CNTN2
STMN41	0	1.000883598	0.829	0.138	0	6	STMN4
S100A101	0	0.994538402	0.483	0.049	0	6	S100A10
NRN11	0	0.983677252	0.777	0.082	0	6	NRN1
EBF11	0	0.963609401	0.882	0.113	0	6	EBF1
GNG31	0	0.959093519	0.873	0.159	0	6	GNG3
INA1	0	0.956603574	0.888	0.143	0	6	INA
OLFM11	0	0.952842239	0.838	0.106	0	6	OLFM1
DCX1	0	0.931608561	0.916	0.187	0	6	DCX
NHLH21	0	0.900017696	0.811	0.106	0	6	NHLH2
RGS101	0	0.898503094	0.713	0.083	0	6	RGS10
SCG51	0	0.807209518	0.765	0.148	0	6	SCG5
DPYSL31	0	0.762349113	0.802	0.134	0	6	DPYSL3
MAPT1	0	0.739324294	0.742	0.08	0	6	MAPT
CALB21	0	0.683244811	0.51	0.035	0	6	CALB2
RAB3A1	0	0.672517538	0.704	0.079	0	6	RAB3A
POU6F21	0	0.623973347	0.681	0.083	0	6	POU6F2
ALCAM1	0	0.540743792	0.574	0.062	0	6	ALCAM
KLHL351	0	0.537164095	0.542	0.06	0	6	KLHL35
EBF31	0	0.492316656	0.542	0.054	0	6	EBF3
SLC16A3	0	0.448958324	0.444	0.025	0	6	SLC16A3
FRMD3	0	0.311232006	0.339	0.019	0	6	FRMD3
SNAP25	1.07E-306	0.497303409	0.561	0.072	1.98E-302	6	SNAP25
GLRX1	3.83E-304	0.595805316	0.674	0.112	7.05E-300	6	GLRX
CHRNA31	1.70E-299	0.652308738	0.686	0.115	3.13E-295	6	CHRNA3
SNCA1	2.01E-299	1.113519265	0.841	0.22	3.69E-295	6	SNCA
OPTN1	1.31E-297	0.429212771	0.503	0.057	2.41E-293	6	OPTN
RBFOX31	1.25E-296	0.473163913	0.561	0.072	2.30E-292	6	RBFOX3
TUBB1	1.51E-294	0.992141439	1	0.993	2.79E-290	6	TUBB
KLC11	5.11E-291	0.792226473	0.847	0.231	9.41E-287	6	KLC1
APLP11	3.28E-288	0.756688948	0.824	0.204	6.04E-284	6	APLP1
ENO21	6.73E-288	0.651862076	0.742	0.152	1.24E-283	6	ENO2
CHRNB31	7.02E-286	0.329231948	0.378	0.03	1.29E-281	6	CHRNB3
NKAIN31	2.74E-283	0.637601654	0.61	0.098	5.04E-279	6	NKAIN3
PRUNE21	7.62E-283	0.383388196	0.374	0.03	1.40E-278	6	PRUNE2
RUNDC3B1	1.40E-278	0.37405547	0.424	0.041	2.57E-274	6	RUNDC3B
RUNX1T11	9.29E-277	0.545274873	0.626	0.099	1.71E-272	6	RUNX1T1
MAP1B1	7.11E-274	1.226824213	1	0.891	1.31E-269	6	MAP1B
PCSK21	1.74E-273	0.460272769	0.551	0.076	3.21E-269	6	PCSK2
SYT41	1.29E-269	0.626485899	0.688	0.125	2.37E-265	6	SYT4
ACAT2	3.50E-267	1.21421388	0.904	0.373	6.44E-263	6	ACAT2
STMN11	2.35E-265	0.877355432	1	0.997	4.33E-261	6	STMN1
NRXN11	1.68E-264	0.404753676	0.485	0.059	3.10E-260	6	NRXN1
HSPA12A1	9.22E-263	0.421786776	0.49	0.062	1.70E-258	6	HSPA12A
GDI11	1.61E-258	0.711551526	0.827	0.229	2.96E-254	6	GDI1
CCDC1841	2.56E-258	0.41445654	0.456	0.055	4.72E-254	6	CCDC184
REEP1	1.65E-257	0.385421754	0.431	0.048	3.04E-253	6	REEP1
KLF71	1.37E-254	0.61456799	0.742	0.165	2.52E-250	6	KLF7
ANK21	1.55E-254	0.580865419	0.686	0.137	2.85E-250	6	ANK2
GDAP1L11	4.12E-254	0.422899065	0.517	0.072	7.59E-250	6	GDAP1L1
LDHA	6.19E-252	1.176558738	0.984	0.603	1.14E-247	6	LDHA
BNIP31	9.13E-249	1.01194725	0.889	0.329	1.68E-244	6	BNIP3
ACTB	1.54E-247	0.848537309	1	0.987	2.83E-243	6	ACTB
CELF41	1.75E-246	0.48522618	0.556	0.088	3.22E-242	6	CELF4
SCN9A1	4.27E-246	0.329807728	0.394	0.04	7.86E-242	6	SCN9A
TMSB101	1.25E-245	1.203711283	1	0.984	2.30E-241	6	TMSB10
CXCR4	1.53E-245	0.979611166	0.797	0.225	2.83E-241	6	CXCR4
RAB6B1	7.97E-245	0.457435341	0.554	0.089	1.47E-240	6	RAB6B
MEIS31	1.12E-241	0.414182176	0.471	0.062	2.07E-237	6	MEIS3
FABP3	1.73E-239	0.489022505	0.326	0.027	3.19E-235	6	FABP3
SMIM181	5.35E-238	0.321551765	0.369	0.036	9.85E-234	6	SMIM18
SAT11	9.83E-237	0.712675234	0.825	0.235	1.81E-232	6	SAT1
RUNDC3A1	4.80E-236	0.369690327	0.478	0.065	8.84E-232	6	RUNDC3A
COMTD1	3.58E-235	0.2601219	0.298	0.022	6.60E-231	6	COMTD1
PAFAH1B31	7.15E-235	0.969162856	0.959	0.577	1.32E-230	6	PAFAH1B3
TSPAN71	7.28E-234	0.458964675	0.54	0.088	1.34E-229	6	TSPAN7
FAM57B1	2.43E-231	0.537781358	0.672	0.137	4.47E-227	6	FAM57B
RXRG1	1.88E-230	0.309805919	0.328	0.029	3.46E-226	6	RXRG
HN11	2.98E-230	0.926727199	0.995	0.666	5.50E-226	6	HN1
RAB33A	5.02E-230	0.415835085	0.506	0.078	9.24E-226	6	RAB33A
IRX21	7.31E-230	0.372686162	0.426	0.052	1.35E-225	6	IRX2
EDIL31	2.54E-229	0.429673321	0.51	0.078	4.67E-225	6	EDIL3
ALDOA	4.39E-229	0.909696999	0.95	0.505	8.08E-225	6	ALDOA
CD241	5.86E-229	0.968561266	0.993	0.725	1.08E-224	6	CD24
ELAVL21	1.02E-226	0.644573426	0.772	0.199	1.89E-222	6	ELAVL2
PGK1	2.88E-226	0.884845157	0.868	0.349	5.31E-222	6	PGK1
BASP11	2.30E-225	0.94778943	0.889	0.382	4.24E-221	6	BASP1
L1CAM1	5.87E-225	0.328425841	0.399	0.046	1.08E-220	6	L1CAM
TTC9B1	2.94E-224	0.358525699	0.394	0.045	5.40E-220	6	TTC9B
TPI1	1.10E-222	0.904774948	0.988	0.752	2.02E-218	6	TPI1
AKAP61	1.79E-217	0.347375317	0.415	0.053	3.29E-213	6	AKAP6
PPP1R1A1	3.99E-217	0.483049197	0.54	0.094	7.34E-213	6	PPP1R1A
CDKN2D1	3.12E-215	0.475717365	0.606	0.121	5.74E-211	6	CDKN2D
ACOT7	3.87E-215	0.523762011	0.647	0.145	7.12E-211	6	ACOT7
FDFT1	4.78E-210	0.929958697	0.889	0.424	8.80E-206	6	FDFT1
POU4F11	4.09E-209	0.314222862	0.316	0.029	7.53E-205	6	POU4F1
CADM11	3.45E-208	0.876787951	0.85	0.327	6.36E-204	6	CADM1
MVD1	6.69E-208	0.537058094	0.558	0.111	1.23E-203	6	MVD
NAGK	5.04E-207	0.552425694	0.647	0.154	9.28E-203	6	NAGK
PODXL21	3.32E-203	0.491674067	0.658	0.156	6.12E-199	6	PODXL2
PPP2R2B1	2.01E-202	0.382923877	0.433	0.063	3.69E-198	6	PPP2R2B
SLC18A21	3.35E-202	0.525950082	0.617	0.131	6.17E-198	6	SLC18A2
CORO2A1	4.69E-202	0.291063199	0.342	0.037	8.64E-198	6	CORO2A
ELAVL31	6.90E-202	0.53880735	0.699	0.168	1.27E-197	6	ELAVL3
C4orf481	1.12E-201	0.789267296	0.888	0.389	2.07E-197	6	C4orf48
ADAM111	6.69E-201	0.35468109	0.43	0.062	1.23E-196	6	ADAM11
PGAM1	7.78E-198	0.757771988	0.9	0.421	1.43E-193	6	PGAM1
EPS8L11	1.88E-197	0.345052352	0.446	0.067	3.47E-193	6	EPS8L1
ETFB1	5.05E-197	0.848132065	0.891	0.437	9.29E-193	6	ETFB
CCNI1	1.22E-194	0.70541259	0.998	0.957	2.25E-190	6	CCNI
YWHAQ	9.04E-194	0.759187028	0.977	0.688	1.66E-189	6	YWHAQ
MGST31	1.30E-193	0.794310755	0.918	0.493	2.39E-189	6	MGST3
POU2F21	3.73E-191	0.479483916	0.52	0.1	6.86E-187	6	POU2F2
FGF131	3.94E-191	0.431279585	0.526	0.102	7.25E-187	6	FGF13
TAC1	5.33E-189	0.30433732	0.257	0.021	9.82E-185	6	TAC1
PKM	6.66E-189	0.859318912	0.923	0.553	1.23E-184	6	PKM
NRG1	7.42E-187	0.257679095	0.316	0.034	1.37E-182	6	NRG1
NDUFB81	8.82E-186	0.763792157	0.922	0.507	1.62E-181	6	NDUFB8
TXN1	2.23E-185	0.749305457	0.964	0.711	4.11E-181	6	TXN
MAP41	1.05E-183	0.562356942	0.665	0.178	1.94E-179	6	MAP4
VAT11	2.46E-183	0.440809259	0.581	0.13	4.54E-179	6	VAT1
ENO1	3.17E-183	0.843308861	0.988	0.763	5.84E-179	6	ENO1
ZNF804A1	1.15E-182	0.388893284	0.447	0.075	2.11E-178	6	ZNF804A
SST1	1.25E-182	0.565443122	0.305	0.033	2.31E-178	6	SST
RBPMS1	3.49E-181	0.362576502	0.442	0.074	6.43E-177	6	RBPMS
CHGB	2.43E-180	0.29676805	0.365	0.049	4.47E-176	6	CHGB
ADCY11	3.71E-180	0.374067376	0.442	0.074	6.84E-176	6	ADCY1
SEZ6L1	1.10E-177	0.29297373	0.357	0.047	2.02E-173	6	SEZ6L
SCG31	4.09E-176	0.570667256	0.761	0.233	7.54E-172	6	SCG3
RTN41	8.53E-175	0.641929298	0.998	0.896	1.57E-170	6	RTN4
TMEM14A1	1.09E-174	0.535027991	0.715	0.216	2.01E-170	6	TMEM14A
HMGCS11	2.27E-174	0.84632842	0.836	0.366	4.18E-170	6	HMGCS1
TPD52	1.26E-172	0.363254135	0.439	0.077	2.32E-168	6	TPD52
RBFOX21	3.02E-172	0.528765903	0.702	0.212	5.56E-168	6	RBFOX2
RUFY31	3.16E-172	0.524657299	0.702	0.209	5.81E-168	6	RUFY3
PCMT1	6.14E-172	0.5968155	0.783	0.286	1.13E-167	6	PCMT1
GRIA21	1.75E-170	0.29003699	0.362	0.051	3.23E-166	6	GRIA2
TMEM971	3.81E-170	0.956507105	0.872	0.448	7.01E-166	6	TMEM97
GPI1	3.76E-169	0.43884984	0.574	0.138	6.92E-165	6	GPI
ACTG11	1.12E-168	0.554367061	1	0.999	2.07E-164	6	ACTG1
TBCB	2.04E-168	0.681280661	0.841	0.377	3.76E-164	6	TBCB
MSMO11	4.53E-167	0.586796393	0.677	0.206	8.35E-163	6	MSMO1
ATCAY1	1.81E-166	0.310169596	0.367	0.054	3.34E-162	6	ATCAY
CRABP1	2.21E-165	0.766361805	1	0.981	4.07E-161	6	CRABP1
TMEFF21	2.17E-164	0.342769566	0.408	0.068	3.99E-160	6	TMEFF2
CFL1	7.99E-163	0.575597615	0.998	0.96	1.47E-158	6	CFL1
MARCKSL11	3.76E-162	0.516444454	1	0.992	6.92E-158	6	MARCKSL1
IRX31	2.95E-159	0.294979184	0.275	0.03	5.43E-155	6	IRX3
C14orf1321	1.03E-158	0.625641464	0.786	0.302	1.90E-154	6	C14orf132
TERF2IP	3.88E-157	0.607177332	0.804	0.332	7.15E-153	6	TERF2IP
HMGCR1	6.57E-156	0.553557109	0.651	0.201	1.21E-151	6	HMGCR
NAV11	2.93E-155	0.327463061	0.428	0.079	5.40E-151	6	NAV1
SEC11C1	5.00E-154	0.560397911	0.779	0.301	9.20E-150	6	SEC11C
CXADR1	1.38E-151	0.548190474	0.77	0.296	2.54E-147	6	CXADR
GABARAPL11	1.18E-149	0.337544349	0.453	0.093	2.17E-145	6	GABARAPL1
ATL1	1.77E-149	0.359789777	0.499	0.113	3.27E-145	6	ATL1
DPYSL21	1.22E-148	0.616246961	0.87	0.419	2.24E-144	6	DPYSL2
ARL6IP5	1.45E-148	0.498375924	0.684	0.227	2.67E-144	6	ARL6IP5
MAB21L21	2.52E-148	0.398421425	0.497	0.114	4.63E-144	6	MAB21L2
YWHAH1	2.70E-148	0.650916875	0.836	0.412	4.97E-144	6	YWHAH
ATP6V0B1	5.22E-148	0.637382305	0.825	0.391	9.61E-144	6	ATP6V0B
TUBA1C1	3.05E-146	0.501926034	0.742	0.254	5.61E-142	6	TUBA1C
ATP1A3	6.69E-145	0.280925147	0.346	0.055	1.23E-140	6	ATP1A3
ZC2HC1A1	9.71E-145	0.493301304	0.684	0.227	1.79E-140	6	ZC2HC1A
STMN31	1.51E-144	0.455107673	0.654	0.203	2.78E-140	6	STMN3
TRIM361	6.41E-144	0.413297445	0.549	0.142	1.18E-139	6	TRIM36
CARD19	1.16E-140	0.350610094	0.462	0.102	2.14E-136	6	CARD19
ATP6V1G21	1.51E-140	0.40252805	0.549	0.142	2.78E-136	6	ATP6V1G2
PGM2L11	3.69E-140	0.430463784	0.599	0.172	6.80E-136	6	PGM2L1
DTD1	5.18E-140	0.512384996	0.729	0.279	9.55E-136	6	DTD1
PCBP41	4.07E-139	0.518355152	0.804	0.29	7.49E-135	6	PCBP4
SRRM31	3.13E-138	0.261821917	0.346	0.057	5.76E-134	6	SRRM3
UBC	1.27E-137	0.657395388	0.964	0.779	2.34E-133	6	UBC
CCDC1121	4.68E-136	0.429483873	0.619	0.189	8.61E-132	6	CCDC112
FKBP1B1	1.33E-135	0.357488543	0.481	0.113	2.44E-131	6	FKBP1B
RALYL1	2.41E-135	0.336811004	0.463	0.104	4.44E-131	6	RALYL
CRIP21	6.60E-134	0.478242241	0.663	0.226	1.22E-129	6	CRIP2
GNG21	1.04E-133	0.280544296	0.376	0.069	1.91E-129	6	GNG2
NANS	1.31E-133	0.339263601	0.428	0.093	2.41E-129	6	NANS
RBPMS21	1.89E-133	0.316378507	0.419	0.087	3.49E-129	6	RBPMS2
STX71	3.40E-133	0.4104898	0.586	0.174	6.25E-129	6	STX7
GAPDH	1.42E-132	0.375774798	1	0.999	2.61E-128	6	GAPDH
KIFAP3	2.92E-132	0.309187418	0.43	0.093	5.38E-128	6	KIFAP3
KLHDC8A	6.76E-132	0.25691434	0.34	0.058	1.24E-127	6	KLHDC8A
DNER	6.76E-132	0.301210919	0.378	0.073	1.24E-127	6	DNER
CALM31	3.76E-131	0.614158064	0.911	0.55	6.93E-127	6	CALM3
YWHAG1	1.78E-130	0.460164012	0.709	0.259	3.28E-126	6	YWHAG
TMEM55A1	2.23E-130	0.386492207	0.508	0.133	4.10E-126	6	TMEM55A
HSPA81	7.27E-129	0.619096817	0.955	0.708	1.34E-124	6	HSPA8
AP2M11	3.47E-128	0.585025637	0.895	0.586	6.38E-124	6	AP2M1
TMSB4X1	4.52E-128	0.52820263	1	0.999	8.31E-124	6	TMSB4X
VDAC2	1.12E-127	0.573164462	0.927	0.613	2.05E-123	6	VDAC2
UG0898H091	2.17E-127	0.314559657	0.38	0.075	3.99E-123	6	UG0898H09
MAP21	2.95E-127	0.432918099	0.645	0.213	5.44E-123	6	MAP2
FDPS	3.68E-127	0.663376415	0.85	0.483	6.77E-123	6	FDPS
TTC31	9.12E-127	0.57425933	0.959	0.654	1.68E-122	6	TTC3
RAB3B1	1.76E-126	0.288836615	0.376	0.074	3.25E-122	6	RAB3B
ACTR1A	2.85E-126	0.371156802	0.54	0.152	5.25E-122	6	ACTR1A
RTN3	1.20E-125	0.575517213	0.836	0.447	2.21E-121	6	RTN3
VDAC3	1.24E-125	0.560441358	0.809	0.389	2.28E-121	6	VDAC3
GPC2	5.86E-125	0.362544546	0.551	0.155	1.08E-120	6	GPC2
CDC421	1.27E-123	0.604459229	0.897	0.526	2.35E-119	6	CDC42
GRB2	1.83E-123	0.403441211	0.565	0.171	3.37E-119	6	GRB2
CD200	2.29E-122	0.380764824	0.526	0.146	4.21E-118	6	CD200
FAM63B1	2.48E-121	0.558600533	0.758	0.338	4.57E-117	6	FAM63B
KIF5C1	7.96E-120	0.507930204	0.692	0.268	1.47E-115	6	KIF5C
KIF21A1	8.49E-119	0.413371334	0.649	0.225	1.56E-114	6	KIF21A
H3F3A	8.35E-118	0.332800775	1	1	1.54E-113	6	H3F3A
COX6A11	3.37E-117	0.559791177	0.938	0.698	6.21E-113	6	COX6A1
DYNC1LI1	1.40E-116	0.430984465	0.602	0.204	2.57E-112	6	DYNC1LI1
KIF5A1	1.62E-116	0.288815234	0.358	0.072	2.98E-112	6	KIF5A
MAP1LC3B1	1.72E-115	0.494403519	0.727	0.313	3.17E-111	6	MAP1LC3B
ADD21	8.22E-115	0.305478702	0.437	0.107	1.51E-110	6	ADD2
THSD7A1	3.28E-114	0.31779193	0.465	0.12	6.05E-110	6	THSD7A
Sep-31	3.40E-114	0.280258394	0.383	0.084	6.27E-110	6	3-Sep
NPDC11	8.75E-114	0.340117563	0.537	0.157	1.61E-109	6	NPDC1
DSTN1	2.23E-113	0.5501713	0.854	0.494	4.11E-109	6	DSTN
DHCR241	2.83E-113	0.378251235	0.54	0.165	5.21E-109	6	DHCR24
FEZ1	3.68E-113	0.296933202	0.376	0.082	6.78E-109	6	FEZ1
ROBO21	5.20E-113	0.342895221	0.529	0.153	9.57E-109	6	ROBO2
PRDX51	8.59E-111	0.549117328	0.889	0.566	1.58E-106	6	PRDX5
DCTN3	2.43E-110	0.487603541	0.74	0.337	4.48E-106	6	DCTN3
ATP5B	4.97E-110	0.544231827	0.941	0.662	9.14E-106	6	ATP5B
DYNC1I21	1.14E-109	0.472570214	0.743	0.33	2.10E-105	6	DYNC1I2
FABP5	9.01E-109	0.522814487	0.936	0.649	1.66E-104	6	FABP5
AK1	1.44E-108	0.331393883	0.48	0.135	2.66E-104	6	AK1
IDH1	5.40E-107	0.444904748	0.679	0.278	9.95E-103	6	IDH1
SQLE1	6.89E-107	0.578480084	0.815	0.453	1.27E-102	6	SQLE
YWHAB	8.87E-105	0.527506235	0.877	0.569	1.63E-100	6	YWHAB
6-Sep	1.48E-104	0.302363111	0.437	0.116	2.73E-100	6	6-Sep
RAP1GDS1	3.17E-104	0.276164191	0.396	0.095	5.84E-100	6	RAP1GDS1
DYNLT11	3.67E-104	0.542792627	0.888	0.628	6.76E-100	6	DYNLT1
ACTR10	1.26E-103	0.380105864	0.585	0.206	2.32E-99	6	ACTR10
ARPC51	1.70E-103	0.481080617	0.756	0.369	3.13E-99	6	ARPC5
POU4F2	3.47E-103	0.336997182	0.462	0.121	6.39E-99	6	POU4F2
SCD1	3.63E-103	0.545516014	0.681	0.29	6.68E-99	6	SCD
RAB1A	4.49E-103	0.42275249	0.702	0.303	8.27E-99	6	RAB1A
YBX11	6.88E-103	0.388887177	1	0.99	1.27E-98	6	YBX1
CADPS1	1.86E-102	0.277339996	0.385	0.091	3.43E-98	6	CADPS
CLDN5	3.25E-102	0.353561814	0.358	0.08	5.98E-98	6	CLDN5
RAB6A1	5.64E-102	0.400362895	0.652	0.251	1.04E-97	6	RAB6A
BNIP3L	1.10E-101	0.533183731	0.831	0.505	2.02E-97	6	BNIP3L
MIF1	1.84E-101	0.539557375	0.809	0.472	3.39E-97	6	MIF
TM7SF2	2.63E-101	0.385152087	0.567	0.198	4.84E-97	6	TM7SF2
CEP1701	6.91E-101	0.37779836	0.579	0.202	1.27E-96	6	CEP170
JUP	1.78E-100	0.289655386	0.435	0.117	3.27E-96	6	JUP
ARMCX1	2.84E-100	0.343441888	0.501	0.157	5.23E-96	6	ARMCX1
PAPSS1	3.75E-100	0.333897558	0.51	0.159	6.90E-96	6	PAPSS1
INSIG1	3.21E-99	0.456687447	0.586	0.218	5.91E-95	6	INSIG1
EBP	1.12E-98	0.476406219	0.622	0.259	2.06E-94	6	EBP
FSD1	3.39E-98	0.26097863	0.362	0.085	6.24E-94	6	FSD1
VKORC11	1.41E-97	0.44513982	0.72	0.338	2.60E-93	6	VKORC1
IDI11	6.43E-97	0.556829992	0.745	0.383	1.18E-92	6	IDI1
ACLY	8.79E-97	0.309176332	0.496	0.153	1.62E-92	6	ACLY
HDAC2	1.02E-96	0.513120776	0.879	0.59	1.88E-92	6	HDAC2
SEMA6D1	1.16E-96	0.25840345	0.324	0.07	2.13E-92	6	SEMA6D
LSS	4.07E-96	0.261322952	0.344	0.079	7.50E-92	6	LSS
NREP1	5.03E-96	0.489696245	0.834	0.479	9.27E-92	6	NREP
RND31	5.27E-96	0.428795625	0.608	0.237	9.70E-92	6	RND3
COX7A21	6.33E-96	0.464600947	0.959	0.769	1.17E-91	6	COX7A2
RAB2A	7.24E-96	0.437959144	0.708	0.326	1.33E-91	6	RAB2A
SKP1	9.26E-96	0.448435922	0.984	0.885	1.71E-91	6	SKP1
TSPAN13	1.36E-95	0.325313204	0.531	0.176	2.51E-91	6	TSPAN13
CACNB31	2.37E-95	0.268085179	0.369	0.09	4.37E-91	6	CACNB3
BZW2	3.55E-95	0.388585866	0.638	0.255	6.53E-91	6	BZW2
SERP21	5.40E-95	0.291873855	0.428	0.119	9.94E-91	6	SERP2
RUFY2	1.42E-94	0.279213487	0.435	0.122	2.61E-90	6	RUFY2
NIPSNAP3A	4.15E-94	0.253905515	0.34	0.079	7.64E-90	6	NIPSNAP3A
RNF5	2.25E-93	0.447020979	0.731	0.369	4.14E-89	6	RNF5
GABARAPL21	3.63E-93	0.431262781	0.941	0.707	6.69E-89	6	GABARAPL2
KIF3A	5.98E-93	0.359961049	0.586	0.218	1.10E-88	6	KIF3A
CUTA	2.76E-92	0.452163309	0.959	0.759	5.09E-88	6	CUTA
VAMP21	3.39E-91	0.476911435	0.795	0.454	6.25E-87	6	VAMP2
FTH11	4.23E-91	0.29613794	1	0.999	7.79E-87	6	FTH1
ANXA2	1.86E-90	0.560692062	0.647	0.293	3.43E-86	6	ANXA2
7-Sep	1.89E-90	0.47819522	0.895	0.612	3.48E-86	6	7-Sep
STARD3NL1	2.15E-90	0.390583859	0.627	0.26	3.97E-86	6	STARD3NL
ZFHX31	2.33E-89	0.374699491	0.513	0.175	4.29E-85	6	ZFHX3
FAM177A1	3.26E-89	0.330760649	0.508	0.174	6.00E-85	6	FAM177A1
YWHAE	3.50E-89	0.455587531	0.952	0.751	6.44E-85	6	YWHAE
XPR11	3.71E-89	0.300168169	0.469	0.146	6.84E-85	6	XPR1
APC1	2.08E-88	0.282726379	0.43	0.125	3.82E-84	6	APC
SLC38A11	3.18E-88	0.405837608	0.661	0.289	5.85E-84	6	SLC38A1
ANK31	1.32E-87	0.250012769	0.344	0.084	2.43E-83	6	ANK3
CALM1	4.74E-87	0.512211038	0.859	0.582	8.72E-83	6	CALM1
ARPC2	8.15E-87	0.45154827	0.777	0.435	1.50E-82	6	ARPC2
KIF1A1	1.46E-86	0.322124725	0.522	0.181	2.70E-82	6	KIF1A
WBP2	1.02E-85	0.26968033	0.422	0.125	1.89E-81	6	WBP2
DYNLRB11	2.24E-85	0.451960442	0.843	0.525	4.13E-81	6	DYNLRB1
NME1	2.43E-85	0.45588388	0.832	0.489	4.47E-81	6	NME1
GDAP1	2.48E-85	0.266073381	0.419	0.123	4.56E-81	6	GDAP1
PTPRN21	3.91E-85	0.253467306	0.376	0.101	7.21E-81	6	PTPRN2
ATP5O	5.67E-85	0.437512152	0.952	0.812	1.04E-80	6	ATP5O
HSP90AA11	6.34E-85	0.360026104	1	0.992	1.17E-80	6	HSP90AA1
GSTA4	1.22E-84	0.393792232	0.649	0.286	2.25E-80	6	GSTA4
PPP1R14B1	6.14E-84	0.331569843	0.613	0.241	1.13E-79	6	PPP1R14B
SGCB	9.88E-84	0.300467124	0.465	0.152	1.82E-79	6	SGCB
CDKN1C	1.60E-83	0.313787988	0.503	0.174	2.95E-79	6	CDKN1C
EIF4A1	1.64E-83	0.480445452	0.832	0.541	3.02E-79	6	EIF4A1
MORF4L2	2.55E-83	0.454355233	0.793	0.458	4.70E-79	6	MORF4L2
FNBP1L1	6.91E-83	0.394773144	0.642	0.285	1.27E-78	6	FNBP1L
ATP6V0E21	2.26E-82	0.308013018	0.485	0.165	4.16E-78	6	ATP6V0E2
PLPPR3	3.13E-82	0.276683449	0.406	0.121	5.77E-78	6	PLPPR3
VDAC1	5.11E-82	0.434658392	0.84	0.511	9.41E-78	6	VDAC1
NDRG41	1.64E-81	0.267870302	0.424	0.129	3.03E-77	6	NDRG4
PDLIM71	2.42E-81	0.417287658	0.565	0.231	4.45E-77	6	PDLIM7
KIDINS2201	2.61E-81	0.338178536	0.576	0.222	4.81E-77	6	KIDINS220
RABAC1	2.96E-81	0.423381432	0.729	0.375	5.45E-77	6	RABAC1
ATP6V1H	5.90E-81	0.310922312	0.508	0.182	1.09E-76	6	ATP6V1H
DNAJB6	8.11E-81	0.44746623	0.804	0.496	1.49E-76	6	DNAJB6
APBB1	8.80E-81	0.265876536	0.439	0.138	1.62E-76	6	APBB1
WRB1	2.57E-80	0.402530907	0.663	0.314	4.73E-76	6	WRB
DUSP41	6.00E-80	0.343294488	0.488	0.172	1.11E-75	6	DUSP4
SYT11	1.00E-79	0.439813043	0.872	0.555	1.84E-75	6	SYT1
SBK11	1.71E-79	0.292194094	0.494	0.172	3.14E-75	6	SBK1
EIF1	4.75E-79	0.292736951	1	0.997	8.74E-75	6	EIF1
SLC25A4	2.25E-78	0.334540504	0.52	0.197	4.14E-74	6	SLC25A4
DPYSL4	6.06E-78	0.318192887	0.517	0.192	1.12E-73	6	DPYSL4
SRRM41	6.07E-78	0.254449544	0.465	0.149	1.12E-73	6	SRRM4
PPP2R1A	1.27E-77	0.387526756	0.706	0.357	2.33E-73	6	PPP2R1A
BEX1	3.92E-77	0.372569845	0.909	0.568	7.21E-73	6	BEX1
VPS28	5.51E-77	0.444044514	0.82	0.517	1.01E-72	6	VPS28
PTMA1	6.21E-77	0.262110033	1	0.999	1.14E-72	6	PTMA
YWHAZ1	7.12E-77	0.447606276	0.848	0.567	1.31E-72	6	YWHAZ
ATP6V0D1	8.38E-77	0.273405187	0.412	0.13	1.54E-72	6	ATP6V0D1
PFDN21	1.35E-76	0.369389276	0.711	0.356	2.48E-72	6	PFDN2
SNRPN1	1.98E-76	0.403101585	0.724	0.38	3.64E-72	6	SNRPN
PSMB7	4.03E-76	0.411133608	0.882	0.607	7.42E-72	6	PSMB7
FHL1	4.59E-76	0.343289464	0.574	0.239	8.44E-72	6	FHL1
GNB2	5.13E-76	0.372161022	0.627	0.288	9.44E-72	6	GNB2
CCT5	9.53E-76	0.420892474	0.718	0.377	1.75E-71	6	CCT5
CBLN2	4.45E-75	0.266213264	0.373	0.109	8.19E-71	6	CBLN2
SIX31	5.66E-75	0.439861947	0.816	0.497	1.04E-70	6	SIX3
KMT2C1	1.02E-74	0.320973625	0.57	0.23	1.88E-70	6	KMT2C
RAC31	6.35E-74	0.26695092	0.401	0.127	1.17E-69	6	RAC3
PPFIA21	7.26E-74	0.25083337	0.392	0.12	1.34E-69	6	PPFIA2
MYL12B	8.43E-74	0.439797138	0.831	0.549	1.55E-69	6	MYL12B
DST1	1.96E-73	0.37443493	0.677	0.316	3.61E-69	6	DST
ATP6V1E1	3.47E-73	0.267552778	0.428	0.142	6.40E-69	6	ATP6V1E1
PTMS1	6.14E-73	0.426440508	0.907	0.615	1.13E-68	6	PTMS
DHCR7	6.45E-73	0.283181018	0.421	0.139	1.19E-68	6	DHCR7
MAP61	8.24E-73	0.281260663	0.472	0.169	1.52E-68	6	MAP6
CCT2	3.83E-72	0.421387251	0.845	0.585	7.06E-68	6	CCT2
CDKAL11	1.59E-71	0.256570839	0.349	0.101	2.92E-67	6	CDKAL1
C3orf141	6.49E-71	0.32178336	0.635	0.281	1.20E-66	6	C3orf14
C10orf35	2.00E-70	0.292545113	0.465	0.171	3.69E-66	6	C10orf35
CYCS1	3.11E-70	0.40136957	0.873	0.601	5.72E-66	6	CYCS
COX4I11	2.51E-69	0.362395498	0.975	0.901	4.63E-65	6	COX4I1
NTM1	4.26E-69	0.256124093	0.337	0.097	7.85E-65	6	NTM
SARAF	5.34E-69	0.403655077	0.824	0.53	9.83E-65	6	SARAF
EIF1B1	6.78E-69	0.405371962	0.916	0.735	1.25E-64	6	EIF1B
DNAJA1	8.53E-69	0.414783583	0.847	0.584	1.57E-64	6	DNAJA1
EIF4G21	8.60E-69	0.391598036	0.936	0.723	1.58E-64	6	EIF4G2
SARS	3.55E-68	0.334985429	0.599	0.271	6.54E-64	6	SARS
FYN1	4.17E-68	0.295611739	0.524	0.209	7.68E-64	6	FYN
PRDX2	7.94E-68	0.396690886	0.945	0.804	1.46E-63	6	PRDX2
ATAT1	1.97E-67	0.307513882	0.496	0.196	3.64E-63	6	ATAT1
FLOT1	5.29E-67	0.253090463	0.422	0.147	9.73E-63	6	FLOT1
FTL1	8.96E-67	0.265554657	1	0.987	1.65E-62	6	FTL
GSK3B1	1.04E-66	0.277015804	0.462	0.173	1.91E-62	6	GSK3B
UBE2D1	2.51E-66	0.28754127	0.522	0.214	4.63E-62	6	UBE2D1
ATP5C1	3.44E-66	0.399459612	0.818	0.553	6.33E-62	6	ATP5C1
FAM127A1	4.15E-66	0.338948043	0.62	0.295	7.64E-62	6	FAM127A
USMG51	4.27E-66	0.412584463	0.797	0.519	7.86E-62	6	USMG5
BRK11	5.92E-66	0.349819919	0.971	0.813	1.09E-61	6	BRK1
PSMA7	1.29E-65	0.398466328	0.889	0.66	2.37E-61	6	PSMA7
DYNLT3	1.56E-65	0.262943668	0.465	0.175	2.87E-61	6	DYNLT3
ATP5A11	2.68E-65	0.37907542	0.92	0.757	4.93E-61	6	ATP5A1
DYNC1H11	9.04E-65	0.327567996	0.588	0.268	1.66E-60	6	DYNC1H1
MORF4L1	2.21E-64	0.383009016	0.941	0.811	4.07E-60	6	MORF4L1
MIAT2	2.29E-64	0.37375019	0.886	0.554	4.22E-60	6	MIAT
OCIAD21	3.72E-64	0.367579368	0.693	0.372	6.85E-60	6	OCIAD2
SRGAP11	4.93E-64	0.268922541	0.447	0.164	9.09E-60	6	SRGAP1
SOX41	5.04E-64	0.351168376	0.959	0.775	9.28E-60	6	SOX4
RBX1	1.44E-63	0.383424102	0.882	0.646	2.65E-59	6	RBX1
ATP5E1	3.60E-63	0.353939129	0.97	0.904	6.63E-59	6	ATP5E
ATP1B11	9.40E-63	0.327286452	0.59	0.271	1.73E-58	6	ATP1B1
FAM50A	1.13E-62	0.255949208	0.408	0.145	2.08E-58	6	FAM50A
CISD1	2.32E-62	0.291093216	0.569	0.254	4.28E-58	6	CISD1
VBP1	2.59E-62	0.331716318	0.684	0.36	4.76E-58	6	VBP1
PPP1R7	2.81E-62	0.278913161	0.488	0.197	5.18E-58	6	PPP1R7
MFSD10	5.12E-62	0.266137488	0.474	0.186	9.42E-58	6	MFSD10
UBL3	8.55E-62	0.259320866	0.422	0.154	1.57E-57	6	UBL3
HSBP11	9.14E-62	0.339232199	0.979	0.893	1.68E-57	6	HSBP1
ATP6V1G11	1.43E-61	0.339242706	0.973	0.85	2.63E-57	6	ATP6V1G1
BLOC1S21	1.18E-60	0.281631302	0.524	0.225	2.17E-56	6	BLOC1S2
DYNC1LI2	1.83E-60	0.303009092	0.551	0.248	3.37E-56	6	DYNC1LI2
C20orf27	2.25E-60	0.297240805	0.512	0.22	4.14E-56	6	C20orf27
FASN	2.83E-60	0.287762238	0.43	0.165	5.22E-56	6	FASN
TRAPPC1	2.00E-59	0.314739986	0.631	0.321	3.69E-55	6	TRAPPC1
SOX112	2.01E-59	0.516024293	0.897	0.658	3.69E-55	6	SOX11
FSCN1	3.28E-59	0.302395725	0.627	0.308	6.04E-55	6	FSCN1
RDH11	1.87E-58	0.288216491	0.517	0.228	3.44E-54	6	RDH11
PPIA	2.31E-58	0.277875159	1	0.995	4.26E-54	6	PPIA
LCMT1	3.20E-58	0.269843169	0.553	0.249	5.89E-54	6	LCMT1
TSG101	5.87E-58	0.276593621	0.556	0.252	1.08E-53	6	TSG101
AP3S11	9.77E-58	0.31355648	0.617	0.309	1.80E-53	6	AP3S1
DCTN6	2.20E-57	0.296309278	0.561	0.262	4.04E-53	6	DCTN6
PFDN41	1.03E-56	0.363939759	0.727	0.444	1.90E-52	6	PFDN4
COX5B	1.55E-56	0.353492984	0.872	0.659	2.86E-52	6	COX5B
LDHB	4.93E-56	0.313708784	0.993	0.954	9.07E-52	6	LDHB
SMS	6.00E-56	0.306058588	0.626	0.32	1.10E-51	6	SMS
MARCKS1	9.43E-56	0.352478689	0.973	0.927	1.74E-51	6	MARCKS
PKIA1	9.95E-56	0.269717251	0.504	0.217	1.83E-51	6	PKIA
ARF4	1.04E-55	0.338282794	0.693	0.393	1.91E-51	6	ARF4
RAB7A	3.08E-55	0.296419184	0.542	0.254	5.67E-51	6	RAB7A
ARF1	3.59E-55	0.35090627	0.733	0.46	6.61E-51	6	ARF1
APP	4.33E-55	0.30890755	0.595	0.296	7.97E-51	6	APP
MTCH2	1.59E-54	0.282908847	0.529	0.243	2.92E-50	6	MTCH2
CHN1	2.57E-54	0.277842909	0.535	0.245	4.73E-50	6	CHN1
SERINC11	2.96E-54	0.278026929	0.549	0.255	5.44E-50	6	SERINC1
BEX21	5.09E-54	0.349773778	0.62	0.333	9.37E-50	6	BEX2
ATP5F1	7.00E-54	0.345222215	0.761	0.501	1.29E-49	6	ATP5F1
TPM3	1.34E-53	0.333279762	0.638	0.348	2.47E-49	6	TPM3
CSDE11	1.70E-53	0.349997973	0.774	0.504	3.12E-49	6	CSDE1
ZNF4281	3.16E-53	0.354879814	0.772	0.515	5.81E-49	6	ZNF428
HERC11	7.06E-53	0.255761948	0.497	0.217	1.30E-48	6	HERC1
COX5A	2.71E-52	0.338010116	0.818	0.602	4.99E-48	6	COX5A
RALA	6.45E-52	0.25886822	0.515	0.236	1.19E-47	6	RALA
MYL6	6.94E-52	0.307791046	0.995	0.98	1.28E-47	6	MYL6
DDT1	1.07E-51	0.323437405	0.624	0.344	1.96E-47	6	DDT
SLC25A61	1.52E-51	0.263676095	0.998	0.977	2.79E-47	6	SLC25A6
YIPF6	2.36E-51	0.251003469	0.481	0.211	4.34E-47	6	YIPF6
PRMT1	5.27E-51	0.367397027	0.758	0.505	9.70E-47	6	PRMT1
C1orf211	5.95E-51	0.26088628	0.451	0.193	1.10E-46	6	C1orf21
NDFIP1	6.27E-51	0.345457846	0.615	0.348	1.15E-46	6	NDFIP1
CHMP2A	8.13E-51	0.289954513	0.578	0.289	1.50E-46	6	CHMP2A
NDUFA4	1.05E-50	0.282392546	0.988	0.965	1.94E-46	6	NDUFA4
CAP1	3.56E-50	0.26134449	0.506	0.232	6.56E-46	6	CAP1
OSBPL81	5.88E-50	0.258251635	0.54	0.255	1.08E-45	6	OSBPL8
COPE	9.00E-50	0.302361004	0.652	0.364	1.66E-45	6	COPE
POMP	1.04E-49	0.336410633	0.838	0.616	1.91E-45	6	POMP
NELL2	1.23E-49	0.356921109	0.631	0.362	2.26E-45	6	NELL2
NDN	1.23E-49	0.297089448	0.626	0.335	2.27E-45	6	NDN
AP1S21	1.55E-49	0.299178348	0.611	0.321	2.84E-45	6	AP1S2
FKBP3	3.02E-49	0.340395237	0.779	0.51	5.55E-45	6	FKBP3
NDUFS7	3.25E-49	0.299448867	0.667	0.386	5.99E-45	6	NDUFS7
TAF9	4.28E-49	0.263279327	0.561	0.277	7.88E-45	6	TAF9
DBN1	4.67E-49	0.282788101	0.624	0.334	8.59E-45	6	DBN1
CCT7	5.06E-49	0.312519256	0.69	0.404	9.32E-45	6	CCT7
DCTN2	1.22E-48	0.337096551	0.686	0.418	2.25E-44	6	DCTN2
TAGLN2	1.46E-48	0.394615106	0.585	0.316	2.69E-44	6	TAGLN2
PEBP1	1.49E-48	0.290207832	0.984	0.913	2.74E-44	6	PEBP1
PSMB6	2.72E-48	0.316673929	0.731	0.464	5.01E-44	6	PSMB6
ZCCHC17	2.84E-48	0.287728134	0.613	0.331	5.22E-44	6	ZCCHC17
MAGED2	2.87E-48	0.308438131	0.624	0.343	5.29E-44	6	MAGED2
RBP11	3.24E-48	0.302299461	0.986	0.939	5.97E-44	6	RBP1
GLRX3	3.36E-48	0.27494741	0.595	0.309	6.18E-44	6	GLRX3
HACD3	8.01E-48	0.331936775	0.702	0.428	1.48E-43	6	HACD3
SSR4	2.26E-47	0.332364217	0.786	0.541	4.17E-43	6	SSR4
TPPP3	5.12E-47	0.347922294	0.66	0.393	9.43E-43	6	TPPP3
VPS35	5.90E-47	0.311772546	0.617	0.344	1.09E-42	6	VPS35
DDAH2	7.23E-47	0.328271724	0.831	0.6	1.33E-42	6	DDAH2
KCNQ1OT11	1.63E-46	0.394332134	0.738	0.466	3.00E-42	6	KCNQ1OT1
PRMT21	1.82E-46	0.258641354	0.549	0.272	3.36E-42	6	PRMT2
SVBP1	2.38E-46	0.304809971	0.742	0.456	4.38E-42	6	SVBP
NDUFA12	2.69E-46	0.30666929	0.72	0.463	4.95E-42	6	NDUFA12
EPB41	4.81E-46	0.25313575	0.492	0.231	8.85E-42	6	EPB41
ARPC1A	5.49E-46	0.290598694	0.709	0.424	1.01E-41	6	ARPC1A
PSMD8	1.59E-45	0.286980703	0.668	0.393	2.92E-41	6	PSMD8
ARPC3	1.80E-45	0.321462633	0.825	0.586	3.31E-41	6	ARPC3
NGFRAP11	2.51E-45	0.277742978	0.977	0.913	4.63E-41	6	NGFRAP1
ARPP191	1.01E-44	0.303153749	0.651	0.39	1.86E-40	6	ARPP19
MAGED1	1.29E-44	0.273138082	0.531	0.271	2.37E-40	6	MAGED1
PIN11	1.39E-44	0.2752933	0.651	0.374	2.57E-40	6	PIN1
FXYD61	2.23E-44	0.361731529	0.788	0.581	4.10E-40	6	FXYD6
NDUFA5	8.49E-44	0.305077516	0.75	0.504	1.56E-39	6	NDUFA5
COX7C1	9.33E-44	0.257727891	0.988	0.948	1.72E-39	6	COX7C
FIBP	1.18E-43	0.273636927	0.606	0.334	2.17E-39	6	FIBP
COX7B1	1.31E-43	0.335167281	0.783	0.569	2.41E-39	6	COX7B
ATP5G3	1.47E-43	0.301757036	0.932	0.811	2.70E-39	6	ATP5G3
RAC1	1.56E-43	0.314627251	0.879	0.692	2.88E-39	6	RAC1
EIF5A	2.17E-43	0.319308662	0.804	0.59	3.99E-39	6	EIF5A
PRKAR1A	2.21E-43	0.256528902	0.554	0.291	4.07E-39	6	PRKAR1A
VPS29	1.02E-42	0.282921316	0.617	0.348	1.87E-38	6	VPS29
TPGS2	1.50E-42	0.254708848	0.604	0.327	2.76E-38	6	TPGS2
EIF4A21	2.37E-42	0.292811509	0.971	0.906	4.37E-38	6	EIF4A2
NDUFS5	2.72E-42	0.285798662	0.92	0.836	5.00E-38	6	NDUFS5
NAA10	3.35E-42	0.252179059	0.526	0.269	6.17E-38	6	NAA10
STRAP	9.90E-41	0.292414275	0.799	0.565	1.82E-36	6	STRAP
TSC22D11	1.99E-40	0.412318507	0.766	0.569	3.67E-36	6	TSC22D1
PSMD4	3.77E-40	0.266344305	0.636	0.372	6.95E-36	6	PSMD4
TCEAL4	1.58E-39	0.265277551	0.592	0.336	2.91E-35	6	TCEAL4
TCP1	3.17E-39	0.281504177	0.69	0.441	5.83E-35	6	TCP1
SEC61G	6.11E-39	0.307360302	0.809	0.628	1.12E-34	6	SEC61G
BEX4	1.20E-38	0.294952891	0.772	0.552	2.21E-34	6	BEX4
MEAF6	1.35E-38	0.274483461	0.701	0.452	2.48E-34	6	MEAF6
CD63	1.53E-38	0.28316872	0.813	0.599	2.82E-34	6	CD63
DBI	1.70E-38	0.327850918	0.881	0.72	3.13E-34	6	DBI
SRI	2.69E-37	0.296577432	0.693	0.466	4.95E-33	6	SRI
CCT3	8.86E-37	0.283664085	0.742	0.517	1.63E-32	6	CCT3
RCN1	2.01E-36	0.293757601	0.701	0.48	3.70E-32	6	RCN1
NDUFC2	3.55E-36	0.269316463	0.811	0.603	6.54E-32	6	NDUFC2
SEPW11	6.16E-36	0.255598981	0.627	0.38	1.13E-31	6	SEPW1
FKBP1A	8.60E-36	0.270028702	0.66	0.426	1.58E-31	6	FKBP1A
FAM213A	9.07E-35	0.284895341	0.686	0.451	1.67E-30	6	FAM213A
TMEM59	1.36E-34	0.268644112	0.681	0.447	2.50E-30	6	TMEM59
NDUFB7	6.36E-34	0.274887048	0.697	0.47	1.17E-29	6	NDUFB7
NDUFV2	1.38E-33	0.251504621	0.677	0.444	2.54E-29	6	NDUFV2
SMDT11	2.22E-33	0.271723652	0.727	0.511	4.09E-29	6	SMDT1
SNRPB2	3.12E-33	0.271005389	0.702	0.47	5.75E-29	6	SNRPB2
TXNL1	2.21E-32	0.256082706	0.713	0.491	4.07E-28	6	TXNL1
TKT	2.52E-32	0.27432865	0.66	0.435	4.64E-28	6	TKT
TCEB1	2.61E-32	0.255202623	0.642	0.415	4.80E-28	6	TCEB1
ITGB1BP11	2.70E-32	0.259190452	0.599	0.373	4.98E-28	6	ITGB1BP1
NNAT	3.24E-32	0.258416522	0.697	0.47	5.97E-28	6	NNAT
CETN2	7.56E-31	0.253349957	0.549	0.333	1.39E-26	6	CETN2
PHPT11	3.30E-30	0.268919585	0.688	0.492	6.07E-26	6	PHPT1
NDUFB10	6.07E-30	0.252126789	0.667	0.47	1.12E-25	6	NDUFB10
NDUFAB1	6.78E-30	0.25063116	0.729	0.534	1.25E-25	6	NDUFAB1
AKAP91	6.91E-30	0.255030118	0.66	0.434	1.27E-25	6	AKAP9
ESD	1.25E-27	0.251242863	0.788	0.623	2.31E-23	6	ESD
COX6C	1.29E-27	0.250370706	0.914	0.83	2.38E-23	6	COX6C
IGFBP2	1.57E-26	0.271542027	0.684	0.508	2.90E-22	6	IGFBP2
ATOH71	0	1.480964578	0.996	0.209	0	7	ATOH7
DLL3	0	1.302336816	0.821	0.136	0	7	DLL3
HEY1	0	1.131930041	0.893	0.18	0	7	HEY1
POU4F21	0	1.069531589	0.841	0.1	0	7	POU4F2
DCC	0	0.958520414	0.701	0.06	0	7	DCC
CHRNA32	0	0.740494857	0.708	0.116	0	7	CHRNA3
SSTR2	0	0.69451837	0.614	0.08	0	7	SSTR2
CTC-378H22.2	0	0.593553335	0.534	0.055	0	7	CTC-378H22.2
NHLH1	0	0.565746823	0.514	0.048	0	7	NHLH1
RAB26	1.55E-299	0.350307647	0.307	0.015	2.85E-295	7	RAB26
SH3BGRL31	8.13E-289	1.384007887	0.99	0.484	1.50E-284	7	SH3BGRL3
TAGLN32	8.46E-288	1.341338902	0.927	0.3	1.56E-283	7	TAGLN3
PCBP42	2.69E-287	1.057405962	0.923	0.285	4.96E-283	7	PCBP4
CNTN22	5.01E-285	0.907187906	0.683	0.117	9.23E-281	7	CNTN2
MFNG	2.46E-283	0.449963788	0.43	0.04	4.53E-279	7	MFNG
EBF2	2.91E-262	0.315810755	0.278	0.014	5.35E-258	7	EBF2
SERPINI1	2.49E-259	0.511221543	0.426	0.045	4.58E-255	7	SERPINI1
MIAT3	4.18E-258	1.238460658	0.979	0.55	7.70E-254	7	MIAT
ELAVL42	3.53E-247	1.087543995	0.868	0.216	6.50E-243	7	ELAVL4
DLX21	1.87E-246	0.51354407	0.566	0.085	3.45E-242	7	DLX2
EYA2	9.70E-244	0.376585787	0.378	0.036	1.79E-239	7	EYA2
DLX11	5.03E-238	0.48320491	0.493	0.066	9.26E-234	7	DLX1
ISL12	3.42E-234	0.727522271	0.72	0.148	6.29E-230	7	ISL1
SNCG2	2.00E-232	1.159083879	0.839	0.23	3.68E-228	7	SNCG
RBP12	1.98E-227	1.078135832	1	0.938	3.64E-223	7	RBP1
CCER2	8.40E-215	0.386945064	0.372	0.041	1.55E-210	7	CCER2
SLC18A22	1.09E-214	0.584355097	0.641	0.132	2.00E-210	7	SLC18A2
TMEM176A	1.29E-211	0.434537028	0.37	0.041	2.37E-207	7	TMEM176A
RGS161	4.34E-204	0.83422986	0.741	0.187	7.99E-200	7	RGS16
KIF19	4.46E-203	0.38438196	0.365	0.041	8.21E-199	7	KIF19
CLDN51	6.11E-194	0.538589191	0.468	0.075	1.13E-189	7	CLDN5
CXCR41	4.69E-187	0.983393244	0.739	0.231	8.63E-183	7	CXCR4
TMEM176B	1.72E-185	0.358327272	0.34	0.039	3.16E-181	7	TMEM176B
RASD11	1.44E-182	0.45692259	0.461	0.077	2.65E-178	7	RASD1
ELAVL32	6.29E-181	0.593772301	0.674	0.172	1.16E-176	7	ELAVL3
ELAVL22	2.77E-176	0.646130937	0.716	0.205	5.11E-172	7	ELAVL2
NKAIN4	4.57E-170	0.77366185	0.86	0.405	8.42E-166	7	NKAIN4
AFAP1	1.70E-168	0.439914141	0.411	0.067	3.12E-164	7	AFAP1
STMN22	1.65E-162	0.759210947	0.983	0.405	3.04E-158	7	STMN2
MLLT112	6.55E-160	0.793027623	0.977	0.529	1.21E-155	7	MLLT11
SOX42	9.18E-160	0.809052601	0.99	0.774	1.69E-155	7	SOX4
SP8	1.18E-159	0.267815259	0.255	0.024	2.18E-155	7	SP8
DCX2	1.44E-156	0.52226399	0.731	0.201	2.65E-152	7	DCX
FNDC5	3.98E-156	0.367150929	0.405	0.069	7.33E-152	7	FNDC5
SRRM42	8.78E-155	0.502395441	0.578	0.144	1.62E-150	7	SRRM4
CACNA1A	8.80E-153	0.297545807	0.319	0.042	1.62E-148	7	CACNA1A
CADM12	4.29E-145	0.800041022	0.785	0.334	7.89E-141	7	CADM1
CD242	1.11E-144	0.700704337	0.987	0.727	2.05E-140	7	CD24
ASIC4	2.36E-140	0.254313548	0.276	0.034	4.34E-136	7	ASIC4
MAP1B2	2.13E-139	0.761753179	0.996	0.892	3.93E-135	7	MAP1B
SCG32	2.69E-139	0.533086041	0.72	0.238	4.96E-135	7	SCG3
TMSB102	3.74E-139	0.641235062	1	0.984	6.88E-135	7	TMSB10
STMN12	6.83E-137	0.551991081	1	0.997	1.26E-132	7	STMN1
FAM19A5	4.73E-135	0.382105715	0.457	0.101	8.72E-131	7	FAM19A5
BCL7A1	5.10E-135	0.576664707	0.71	0.263	9.39E-131	7	BCL7A
H3F3A1	1.67E-133	0.407787473	1	1	3.07E-129	7	H3F3A
PKIB	6.80E-133	0.282600971	0.284	0.038	1.25E-128	7	PKIB
TMSB4X2	1.75E-132	0.679212236	1	0.999	3.22E-128	7	TMSB4X
HES61	2.89E-132	0.600682696	0.869	0.378	5.33E-128	7	HES6
ADAM112	4.19E-132	0.342854245	0.372	0.067	7.71E-128	7	ADAM11
SLIT11	1.04E-127	0.315413268	0.344	0.059	1.92E-123	7	SLIT1
ACTB1	1.43E-127	0.705204304	0.998	0.987	2.64E-123	7	ACTB
CPLX2	2.45E-126	0.312372885	0.353	0.063	4.52E-122	7	CPLX2
TUBA1A1	2.84E-123	1.068007833	0.998	0.984	5.23E-119	7	TUBA1A
GAP432	2.59E-121	0.475039138	0.783	0.279	4.78E-117	7	GAP43
GADD45A1	3.66E-121	0.749414122	0.622	0.207	6.74E-117	7	GADD45A
SHD1	1.30E-119	0.325181787	0.38	0.076	2.40E-115	7	SHD
TUBB2B2	1.92E-119	0.548929489	1	0.959	3.54E-115	7	TUBB2B
GPC21	1.56E-118	0.408876569	0.543	0.157	2.87E-114	7	GPC2
KLHL352	1.82E-113	0.374293751	0.363	0.073	3.35E-109	7	KLHL35
CRMP12	4.59E-112	0.486646701	0.735	0.274	8.46E-108	7	CRMP1
CALCB	4.92E-112	0.340587249	0.328	0.06	9.05E-108	7	CALCB
ACTG12	6.99E-112	0.456445239	1	0.999	1.29E-107	7	ACTG1
PTMA2	4.70E-106	0.382218646	1	0.999	8.65E-102	7	PTMA
ABRACL	2.28E-101	0.457679214	0.605	0.223	4.20E-97	7	ABRACL
SVBP2	1.28E-99	0.547852814	0.835	0.451	2.36E-95	7	SVBP
SOX113	6.99E-98	0.722896863	0.94	0.657	1.29E-93	7	SOX11
CBFA2T2	7.23E-97	0.326528476	0.393	0.098	1.33E-92	7	CBFA2T2
FAM110A	3.74E-96	0.283514356	0.361	0.083	6.88E-92	7	FAM110A
SLC25A62	7.37E-96	0.462120629	0.998	0.977	1.36E-91	7	SLC25A6
HN12	1.22E-94	0.572390323	0.935	0.671	2.25E-90	7	HN1
H3F3B1	1.26E-94	0.398283019	1	0.995	2.32E-90	7	H3F3B
UCHL12	5.27E-94	0.660293463	0.777	0.42	9.70E-90	7	UCHL1
ATP6V1G12	1.29E-93	0.4531086	0.985	0.85	2.38E-89	7	ATP6V1G1
PPP1R1A2	9.96E-88	0.365927363	0.395	0.105	1.83E-83	7	PPP1R1A
TPD521	2.66E-86	0.264855273	0.347	0.084	4.90E-82	7	TPD52
CMTM7	4.07E-86	0.260694175	0.288	0.06	7.49E-82	7	CMTM7
DST2	2.35E-79	0.446882122	0.678	0.318	4.32E-75	7	DST
C14orf1322	6.60E-79	0.463119632	0.664	0.312	1.22E-74	7	C14orf132
RCOR2	1.53E-77	0.337930366	0.445	0.147	2.81E-73	7	RCOR2
CD2001	6.90E-77	0.334477827	0.459	0.152	1.27E-72	7	CD200
BASP12	5.54E-74	0.449312702	0.764	0.392	1.02E-69	7	BASP1
RBM3	7.03E-74	0.454592888	0.868	0.619	1.30E-69	7	RBM3
RBFOX32	5.38E-72	0.25422284	0.336	0.088	9.91E-68	7	RBFOX3
SMAD9	1.19E-70	0.435845621	0.578	0.257	2.19E-66	7	SMAD9
SRGAP12	1.44E-69	0.326574782	0.461	0.164	2.64E-65	7	SRGAP1
KALRN	2.33E-69	0.277168848	0.374	0.114	4.29E-65	7	KALRN
KLF72	1.10E-67	0.347675956	0.489	0.183	2.03E-63	7	KLF7
CFL11	6.27E-67	0.405622633	0.99	0.961	1.16E-62	7	CFL1
DBN11	6.79E-67	0.432323195	0.647	0.334	1.25E-62	7	DBN1
DUSP42	3.98E-66	0.377281264	0.463	0.175	7.33E-62	7	DUSP4
POU2F22	1.98E-65	0.3645165	0.357	0.111	3.65E-61	7	POU2F2
NEFM2	4.02E-65	0.315784276	0.478	0.162	7.40E-61	7	NEFM
BAZ1A1	2.23E-61	0.413264498	0.706	0.406	4.12E-57	7	BAZ1A
PSMA71	6.06E-61	0.436456696	0.864	0.663	1.12E-56	7	PSMA7
TPPP31	9.38E-61	0.47383346	0.678	0.393	1.73E-56	7	TPPP3
SYT42	2.04E-60	0.258211934	0.426	0.143	3.75E-56	7	SYT4
PPP1R14B2	9.18E-60	0.359842076	0.549	0.246	1.69E-55	7	PPP1R14B
CALM32	1.17E-59	0.544041009	0.781	0.559	2.15E-55	7	CALM3
PPFIA22	4.62E-58	0.297740594	0.365	0.123	8.50E-54	7	PPFIA2
FSCN11	6.62E-58	0.373976169	0.612	0.311	1.22E-53	7	FSCN1
RPAIN	7.13E-58	0.387341137	0.804	0.519	1.31E-53	7	RPAIN
MAP1A	1.28E-56	0.291028449	0.42	0.16	2.36E-52	7	MAP1A
SYT7	3.01E-56	0.289114587	0.428	0.164	5.53E-52	7	SYT7
SLIT2	3.21E-55	0.255281384	0.334	0.108	5.91E-51	7	SLIT2
KHDRBS1	3.52E-55	0.400108443	0.904	0.728	6.48E-51	7	KHDRBS1
NSG12	1.95E-54	0.29925111	0.528	0.211	3.59E-50	7	NSG1
NELL21	4.87E-54	0.410408354	0.649	0.362	8.97E-50	7	NELL2
LIMD21	1.65E-53	0.358432724	0.593	0.305	3.04E-49	7	LIMD2
GUK11	1.70E-53	0.387793505	0.658	0.375	3.14E-49	7	GUK1
HNRNPA1	2.48E-53	0.274237103	1	0.999	4.56E-49	7	HNRNPA1
PRDX1	2.08E-52	0.408314889	0.843	0.636	3.84E-48	7	PRDX1
BTG2	2.62E-52	0.35197651	0.56	0.275	4.82E-48	7	BTG2
GDI12	2.96E-52	0.313832438	0.541	0.249	5.46E-48	7	GDI1
ZFHX4	3.92E-52	0.301355394	0.474	0.203	7.23E-48	7	ZFHX4
NREP2	1.63E-51	0.338112809	0.779	0.484	3.01E-47	7	NREP
GPX1	2.54E-51	0.349272601	0.749	0.463	4.68E-47	7	GPX1
CYB5A1	6.29E-51	0.325016228	0.57	0.279	1.16E-46	7	CYB5A
TERF2IP1	2.05E-50	0.379590543	0.614	0.346	3.78E-46	7	TERF2IP
MAP22	3.36E-49	0.292292603	0.499	0.224	6.18E-45	7	MAP2
TCF4	1.27E-48	0.346485292	0.689	0.409	2.34E-44	7	TCF4
VDAC21	1.39E-48	0.35896905	0.841	0.62	2.57E-44	7	VDAC2
TAGLN21	2.06E-48	0.484787315	0.564	0.319	3.79E-44	7	TAGLN2
PAPSS11	2.35E-48	0.288956467	0.407	0.167	4.33E-44	7	PAPSS1
MARCKSL12	7.55E-48	0.2590997	1	0.992	1.39E-43	7	MARCKSL1
RTN42	7.69E-48	0.331417699	0.981	0.897	1.42E-43	7	RTN4
RAB2A1	9.65E-47	0.329546033	0.601	0.335	1.78E-42	7	RAB2A
SSR41	1.08E-46	0.381141292	0.772	0.543	2.00E-42	7	SSR4
SRP14	1.50E-46	0.269100002	0.996	0.982	2.76E-42	7	SRP14
CRABP11	2.45E-46	0.467051582	0.998	0.981	4.52E-42	7	CRABP1
NDUFS51	3.57E-46	0.310251204	0.954	0.835	6.58E-42	7	NDUFS5
NOL4	4.88E-46	0.257554423	0.345	0.129	8.99E-42	7	NOL4
EIF4A11	5.00E-46	0.363247932	0.789	0.545	9.20E-42	7	EIF4A1
APLP12	1.10E-44	0.312096249	0.488	0.227	2.02E-40	7	APLP1
SIX32	1.55E-44	0.353320293	0.754	0.502	2.86E-40	7	SIX3
TUBB2A2	1.90E-44	0.288835266	0.511	0.241	3.49E-40	7	TUBB2A
CBR4	8.50E-44	0.295511408	0.476	0.229	1.57E-39	7	CBR4
NNAT1	3.92E-43	0.346720459	0.724	0.47	7.21E-39	7	NNAT
RHOBTB31	1.74E-42	0.33345461	0.658	0.403	3.20E-38	7	RHOBTB3
ZNF385A	4.52E-42	0.260965594	0.428	0.191	8.33E-38	7	ZNF385A
ATP5B1	7.02E-42	0.416862163	0.821	0.671	1.29E-37	7	ATP5B
C19orf431	7.64E-42	0.362895346	0.802	0.603	1.41E-37	7	C19orf43
CXXC5	4.94E-40	0.309554337	0.702	0.443	9.11E-36	7	CXXC5
MORF4L21	2.96E-38	0.335991715	0.685	0.466	5.45E-34	7	MORF4L2
COX7A22	4.21E-38	0.295400277	0.916	0.773	7.74E-34	7	COX7A2
YWHAZ2	1.03E-37	0.32524511	0.797	0.572	1.89E-33	7	YWHAZ
DYNC1I22	1.38E-37	0.29701991	0.597	0.341	2.54E-33	7	DYNC1I2
HSBP12	2.64E-37	0.287603632	0.954	0.895	4.86E-33	7	HSBP1
DDX5	4.19E-37	0.322274257	0.916	0.776	7.72E-33	7	DDX5
CALM22	4.36E-37	0.288439166	0.996	0.986	8.02E-33	7	CALM2
PRDX21	6.55E-37	0.317956421	0.917	0.806	1.21E-32	7	PRDX2
STMN32	7.91E-37	0.252279576	0.447	0.217	1.46E-32	7	STMN3
FHL11	1.27E-36	0.251641409	0.486	0.246	2.35E-32	7	FHL1
PTMS2	4.80E-36	0.320385637	0.827	0.621	8.83E-32	7	PTMS
MEX3A	1.11E-35	0.316890096	0.729	0.508	2.05E-31	7	MEX3A
EPB411	1.80E-35	0.264218509	0.459	0.234	3.32E-31	7	EPB41
POMP1	1.24E-33	0.301245872	0.797	0.619	2.29E-29	7	POMP
SEC61B1	1.25E-33	0.298010693	0.846	0.696	2.30E-29	7	SEC61B
HDAC21	1.53E-33	0.300711747	0.8	0.596	2.81E-29	7	HDAC2
PRDX52	3.55E-33	0.291840987	0.774	0.575	6.54E-29	7	PRDX5
SMARCA4	1.74E-32	0.273279269	0.641	0.411	3.20E-28	7	SMARCA4
TTC32	1.57E-30	0.258724688	0.858	0.662	2.88E-26	7	TTC3
FAM96B	3.17E-30	0.273174924	0.635	0.425	5.83E-26	7	FAM96B
OCIAD22	6.59E-30	0.254621158	0.607	0.379	1.21E-25	7	OCIAD2
SNRPB21	3.30E-29	0.308073719	0.658	0.474	6.07E-25	7	SNRPB2
DYNLRB12	3.54E-29	0.264693222	0.735	0.533	6.52E-25	7	DYNLRB1
KDELR1	3.96E-29	0.26638695	0.729	0.527	7.28E-25	7	KDELR1
IGFBP21	7.15E-29	0.379892151	0.678	0.509	1.32E-24	7	IGFBP2
TBCB1	9.84E-29	0.25737258	0.608	0.393	1.81E-24	7	TBCB
NME11	1.10E-28	0.286101889	0.699	0.498	2.03E-24	7	NME1
YWHAQ1	1.45E-28	0.269327349	0.833	0.698	2.68E-24	7	YWHAQ
RP11-247C2.21	3.56E-28	0.299937949	0.635	0.421	6.56E-24	7	RP11-247C2.2
HNRNPH31	6.13E-28	0.308976183	0.791	0.632	1.13E-23	7	HNRNPH3
PGK11	1.65E-27	0.315151664	0.568	0.37	3.04E-23	7	PGK1
SYT12	3.22E-27	0.260131203	0.768	0.563	5.93E-23	7	SYT1
APEX1	8.95E-27	0.266510524	0.862	0.747	1.65E-22	7	APEX1
NDUFB82	2.06E-26	0.263380676	0.71	0.522	3.80E-22	7	NDUFB8
RCN11	6.20E-24	0.297082434	0.647	0.484	1.14E-19	7	RCN1
SEC61G1	6.58E-24	0.255281812	0.764	0.632	1.21E-19	7	SEC61G
UBC1	1.08E-23	0.291885836	0.893	0.784	1.98E-19	7	UBC
PPIB	1.10E-21	0.272598621	0.724	0.565	2.02E-17	7	PPIB
DNAJA11	7.12E-17	0.261844277	0.704	0.594	1.31E-12	7	DNAJA1
BNIP32	2.01E-14	0.25657398	0.497	0.355	3.70E-10	7	BNIP3
TPI11	2.81E-14	0.274340033	0.845	0.762	5.17E-10	7	TPI1
LDHA1	9.74E-14	0.302462177	0.731	0.62	1.79E-09	7	LDHA
CALB1	0	1.010665675	0.623	0.053	0	8	CALB1
GJA1	0	0.933688701	0.752	0.119	0	8	GJA1
CCK	0	0.894444489	0.641	0.024	0	8	CCK
WFDC1	0	0.797447551	0.492	0.018	0	8	WFDC1
OPTC	0	0.558620727	0.486	0.039	0	8	OPTC
ALDH1A3	3.47E-304	0.520242515	0.412	0.032	6.40E-300	8	ALDH1A3
CLDN1	2.42E-231	0.387698914	0.42	0.048	4.46E-227	8	CLDN1
IGFBP5	2.08E-230	0.53733441	0.402	0.044	3.82E-226	8	IGFBP5
PCDH91	1.07E-206	0.658913737	0.654	0.149	1.97E-202	8	PCDH9
ATP1A2	1.29E-173	0.328461988	0.352	0.045	2.37E-169	8	ATP1A2
CCL2	3.42E-173	0.433037882	0.408	0.062	6.29E-169	8	CCL2
COL9A2	7.84E-172	0.446374411	0.449	0.078	1.44E-167	8	COL9A2
APCDD1	1.01E-166	0.364303291	0.387	0.057	1.86E-162	8	APCDD1
TGFB2	5.54E-144	0.365286673	0.418	0.078	1.02E-139	8	TGFB2
EFNA5	6.72E-143	0.699966085	0.742	0.279	1.24E-138	8	EFNA5
TSC22D12	8.85E-133	0.746472405	0.93	0.56	1.63E-128	8	TSC22D1
SFRP21	1.38E-129	0.850081414	0.984	0.727	2.53E-125	8	SFRP2
CDON	9.36E-127	0.335658286	0.416	0.086	1.72E-122	8	CDON
DAPL11	3.51E-119	0.709546257	0.988	0.746	6.47E-115	8	DAPL1
RPS14	8.25E-119	0.321858249	1	1	1.52E-114	8	RPS14
RPL41	1.30E-117	0.383451435	1	0.999	2.39E-113	8	RPL41
RPL13A	2.99E-114	0.282834356	1	0.999	5.50E-110	8	RPL13A
GPC6	1.30E-112	0.410177197	0.521	0.151	2.39E-108	8	GPC6
ATP6V1B1	4.67E-112	0.435204153	0.455	0.116	8.60E-108	8	ATP6V1B1
TMSB4X3	3.65E-110	0.593686186	1	0.999	6.73E-106	8	TMSB4X
RPLP1	4.23E-108	0.31782471	1	1	7.79E-104	8	RPLP1
FLRT3	7.87E-107	0.307700263	0.307	0.056	1.45E-102	8	FLRT3
DSEL	2.08E-106	0.386182149	0.475	0.13	3.83E-102	8	DSEL
SHISA2	2.54E-106	0.397954423	0.459	0.123	4.68E-102	8	SHISA2
LRRC17	2.40E-104	0.316101298	0.35	0.072	4.42E-100	8	LRRC17
ZIC1	7.57E-102	0.306351104	0.396	0.093	1.39E-97	8	ZIC1
RPS27	1.48E-101	0.330813221	1	0.999	2.72E-97	8	RPS27
NR2F1	2.53E-101	0.508537787	0.742	0.328	4.67E-97	8	NR2F1
RDH10	3.31E-100	0.443007858	0.492	0.149	6.09E-96	8	RDH10
RELN	6.30E-96	0.348404852	0.467	0.135	1.16E-91	8	RELN
MEIS2	3.04E-93	0.298616885	0.373	0.09	5.61E-89	8	MEIS2
TRPM31	7.30E-87	0.519669734	0.744	0.36	1.34E-82	8	TRPM3
RPS19	2.72E-86	0.259082452	1	0.999	5.02E-82	8	RPS19
HSPB1	1.51E-83	0.40501171	0.619	0.253	2.77E-79	8	HSPB1
RPL13	8.39E-82	0.262668604	1	1	1.55E-77	8	RPL13
RPS4X	9.36E-79	0.259473227	1	0.999	1.72E-74	8	RPS4X
RPS12	2.14E-77	0.266540993	1	1	3.94E-73	8	RPS12
RPS15A	6.62E-77	0.273283419	1	1	1.22E-72	8	RPS15A
RPS2	2.44E-76	0.262390936	1	0.999	4.49E-72	8	RPS2
RPS18	1.33E-74	0.265862722	1	0.999	2.45E-70	8	RPS18
LRRN1	1.17E-73	0.33848589	0.492	0.179	2.15E-69	8	LRRN1
RPL12	5.93E-73	0.281082369	1	0.999	1.09E-68	8	RPL12
RPS15	4.29E-71	0.277760197	1	0.999	7.89E-67	8	RPS15
RPL37	5.64E-62	0.260562962	1	0.998	1.04E-57	8	RPL37
LRP2	1.01E-61	0.311155984	0.482	0.186	1.85E-57	8	LRP2
LHX9	1.48E-61	0.31299987	0.42	0.149	2.73E-57	8	LHX9
RPL31	5.73E-59	0.25452572	1	0.998	1.05E-54	8	RPL31
ARL4A	3.33E-57	0.387148769	0.465	0.197	6.14E-53	8	ARL4A
RPL36	4.60E-57	0.298708993	1	0.986	8.47E-53	8	RPL36
GULP1	8.22E-57	0.338410878	0.484	0.205	1.51E-52	8	GULP1
RPS20	1.50E-56	0.254575454	1	0.998	2.75E-52	8	RPS20
FGF19	3.92E-54	0.293266256	0.469	0.186	7.21E-50	8	FGF19
GCHFR	2.32E-52	0.259599064	0.371	0.132	4.26E-48	8	GCHFR
TENM3	1.16E-49	0.286154834	0.42	0.167	2.13E-45	8	TENM3
EEF1D	2.61E-49	0.306167097	0.994	0.892	4.81E-45	8	EEF1D
EEF1B2	1.06E-47	0.274024714	1	0.966	1.95E-43	8	EEF1B2
SPARC	7.85E-47	0.339357514	0.605	0.315	1.45E-42	8	SPARC
FOSB	9.98E-47	0.316118639	0.436	0.186	1.84E-42	8	FOSB
COL2A11	1.72E-44	0.308659361	0.65	0.353	3.17E-40	8	COL2A1
COL9A11	6.56E-44	0.310697667	0.537	0.268	1.21E-39	8	COL9A1
ITM2C	7.22E-43	0.354969111	0.494	0.248	1.33E-38	8	ITM2C
VCAN	3.53E-42	0.281522943	0.523	0.259	6.50E-38	8	VCAN
ITM2B	7.51E-40	0.385475545	0.709	0.484	1.38E-35	8	ITM2B
IFT57	1.61E-37	0.374952611	0.51	0.283	2.96E-33	8	IFT57
FLRT2	6.92E-35	0.250074288	0.289	0.113	1.27E-30	8	FLRT2
CPE	4.01E-33	0.337408069	0.709	0.489	7.39E-29	8	CPE
GSTP1	6.82E-33	0.331855956	0.906	0.79	1.26E-28	8	GSTP1
HSP90AB1	1.80E-31	0.254352137	0.998	0.97	3.31E-27	8	HSP90AB1
FOS2	2.91E-29	0.329644173	0.807	0.584	5.36E-25	8	FOS
CENPF1	0	1.931259077	0.996	0.241	0	9	CENPF
UBE2C	0	1.861915974	0.98	0.187	0	9	UBE2C
TOP2A1	0	1.795795166	0.998	0.239	0	9	TOP2A
PTTG1	0	1.585499111	0.986	0.218	0	9	PTTG1
CKS22	0	1.57617801	0.996	0.476	0	9	CKS2
KPNA2	0	1.520779777	0.967	0.316	0	9	KPNA2
CCNB1	0	1.343900558	0.917	0.098	0	9	CCNB1
MKI671	0	1.276149652	0.937	0.161	0	9	MKI67
BIRC51	0	1.205144466	0.961	0.21	0	9	BIRC5
NUSAP11	0	1.18201607	0.929	0.185	0	9	NUSAP1
CCNB2	0	1.166258691	0.927	0.257	0	9	CCNB2
ASPM	0	1.156738483	0.9	0.109	0	9	ASPM
CDC20	0	1.076214605	0.831	0.064	0	9	CDC20
TPX2	0	1.046735538	0.89	0.121	0	9	TPX2
AURKB1	0	1.044704681	0.894	0.143	0	9	AURKB
CENPE	0	1.040922198	0.861	0.081	0	9	CENPE
CDK11	0	1.017474062	0.849	0.152	0	9	CDK1
CENPA	0	0.997368643	0.843	0.053	0	9	CENPA
CDKN3	0	0.962694358	0.851	0.105	0	9	CDKN3
GTSE1	0	0.92742378	0.884	0.11	0	9	GTSE1
FAM64A	0	0.867202411	0.837	0.15	0	9	FAM64A
CCNA21	0	0.845130666	0.806	0.101	0	9	CCNA2
SGOL2	0	0.836458785	0.802	0.094	0	9	SGOL2
PIF1	0	0.833143976	0.709	0.026	0	9	PIF1
PSRC1	0	0.822007165	0.794	0.071	0	9	PSRC1
CKAP2	0	0.815822842	0.829	0.168	0	9	CKAP2
CDCA31	0	0.813819809	0.76	0.092	0	9	CDCA3
NUF2	0	0.780006381	0.758	0.112	0	9	NUF2
PLK1	0	0.768782406	0.729	0.034	0	9	PLK1
SGOL11	0	0.732021307	0.788	0.141	0	9	SGOL1
PRC1	0	0.729044792	0.772	0.105	0	9	PRC1
DLGAP5	0	0.7252843	0.723	0.056	0	9	DLGAP5
MXD3	0	0.717364363	0.731	0.085	0	9	MXD3
KNSTRN	0	0.711312836	0.705	0.094	0	9	KNSTRN
CDCA8	0	0.694235222	0.725	0.073	0	9	CDCA8
NDC801	0	0.691473159	0.725	0.091	0	9	NDC80
AURKA	0	0.689677237	0.676	0.048	0	9	AURKA
NEK2	0	0.685440351	0.68	0.059	0	9	NEK2
CKAP2L	0	0.648147849	0.69	0.08	0	9	CKAP2L
KIF23	0	0.637627969	0.678	0.075	0	9	KIF23
PBK1	0	0.617848383	0.705	0.104	0	9	PBK
TROAP	0	0.608540645	0.601	0.056	0	9	TROAP
KIF20A	0	0.584151459	0.607	0.044	0	9	KIF20A
DEPDC1B	0	0.553337994	0.627	0.087	0	9	DEPDC1B
ECT2	0	0.540112387	0.593	0.062	0	9	ECT2
HMMR	0	0.538937359	0.534	0.034	0	9	HMMR
DEPDC1	0	0.527629397	0.585	0.048	0	9	DEPDC1
KIF14	0	0.495898209	0.57	0.038	0	9	KIF14
CDCA2	0	0.493476373	0.528	0.042	0	9	CDCA2
FAM83D	0	0.484487571	0.509	0.03	0	9	FAM83D
KIF2C	0	0.476656213	0.523	0.056	0	9	KIF2C
TTK	0	0.452655531	0.521	0.038	0	9	TTK
PRR11	0	0.438259636	0.495	0.038	0	9	PRR11
SAPCD2	0	0.413421936	0.477	0.022	0	9	SAPCD2
KIF18A	0	0.412368487	0.479	0.044	0	9	KIF18A
BUB1	0	0.387425914	0.428	0.031	0	9	BUB1
KIF20B1	4.78E-306	0.762931888	0.811	0.165	8.80E-302	9	KIF20B
KIF4A	3.79E-301	0.462182429	0.532	0.06	6.97E-297	9	KIF4A
ARHGAP11A	1.93E-288	0.449190856	0.493	0.053	3.56E-284	9	ARHGAP11A
H2AFX1	7.47E-285	0.911943175	0.898	0.252	1.38E-280	9	H2AFX
HMGB22	1.05E-283	1.565484344	1	0.764	1.93E-279	9	HMGB2
TACC3	3.41E-280	0.460029789	0.527	0.064	6.27E-276	9	TACC3
CASC5	3.75E-279	0.466833546	0.525	0.064	6.90E-275	9	CASC5
NDE1	1.03E-278	0.406663041	0.46	0.047	1.89E-274	9	NDE1
SMC42	9.53E-278	1.07806939	0.974	0.383	1.75E-273	9	SMC4
ARL6IP1	9.67E-278	1.248759532	0.947	0.381	1.78E-273	9	ARL6IP1
TUBB4B	2.62E-277	1.304047294	0.943	0.369	4.82E-273	9	TUBB4B
GPSM2	1.68E-273	0.4691352	0.53	0.068	3.09E-269	9	GPSM2
ARHGEF39	2.34E-273	0.360722556	0.399	0.034	4.31E-269	9	ARHGEF39
CCNA1	2.44E-258	0.509830395	0.507	0.065	4.49E-254	9	CCNA1
CDC25B	2.27E-256	0.542308997	0.583	0.09	4.19E-252	9	CDC25B
KIF11	1.12E-252	0.427662658	0.509	0.066	2.05E-248	9	KIF11
BORA	3.90E-251	0.33074586	0.365	0.031	7.18E-247	9	BORA
HYLS1	1.74E-250	0.470355352	0.544	0.079	3.21E-246	9	HYLS1
NCAPG	6.26E-250	0.474936522	0.566	0.085	1.15E-245	9	NCAPG
HJURP	6.43E-248	0.40925814	0.487	0.061	1.18E-243	9	HJURP
DBF4	1.09E-245	0.67703681	0.756	0.178	2.00E-241	9	DBF4
ARHGAP11B	1.24E-244	0.413556462	0.462	0.056	2.28E-240	9	ARHGAP11B
CKS1B2	4.58E-242	1.032396597	0.969	0.471	8.43E-238	9	CKS1B
RACGAP1	1.24E-241	0.417499667	0.481	0.062	2.29E-237	9	RACGAP1
UBE2S	8.06E-233	0.678537908	0.774	0.192	1.48E-228	9	UBE2S
MIS18BP11	6.37E-228	0.76983492	0.864	0.269	1.17E-223	9	MIS18BP1
KIF151	2.00E-227	0.47537923	0.568	0.094	3.68E-223	9	KIF15
CEP55	9.77E-222	0.296388494	0.324	0.027	1.80E-217	9	CEP55
CDC25C	2.56E-219	0.321666796	0.383	0.041	4.72E-215	9	CDC25C
BUB1B	5.13E-216	0.332907203	0.405	0.047	9.45E-212	9	BUB1B
CCNF	1.56E-212	0.305284006	0.332	0.031	2.87E-208	9	CCNF
MAD2L11	9.27E-208	0.758045118	0.815	0.251	1.71E-203	9	MAD2L1
RNF26	9.89E-206	0.480409946	0.583	0.113	1.82E-201	9	RNF26
FOXM1	2.34E-203	0.368708458	0.473	0.071	4.31E-199	9	FOXM1
NUCKS11	2.90E-202	0.870030029	0.992	0.769	5.35E-198	9	NUCKS1
RTKN2	1.84E-198	0.437404686	0.538	0.096	3.39E-194	9	RTKN2
CEP70	5.26E-195	0.456017646	0.558	0.107	9.68E-191	9	CEP70
GAS2L3	6.72E-190	0.388332837	0.507	0.088	1.24E-185	9	GAS2L3
CKAP5	5.27E-187	0.500475336	0.629	0.145	9.71E-183	9	CKAP5
TRIM59	8.70E-187	0.433492678	0.472	0.078	1.60E-182	9	TRIM59
HMGN22	4.33E-184	0.76470648	1	0.93	7.97E-180	9	HMGN2
G2E3	1.67E-183	0.490760956	0.591	0.13	3.08E-179	9	G2E3
BUB3	1.17E-180	0.699096491	0.802	0.283	2.15E-176	9	BUB3
PHF19	6.32E-180	0.346012362	0.409	0.059	1.16E-175	9	PHF19
H2AFZ2	4.61E-175	0.674494668	1	0.988	8.48E-171	9	H2AFZ
KIF22	3.27E-172	0.484715883	0.633	0.155	6.01E-168	9	KIF22
NCAPD2	1.36E-168	0.370273219	0.475	0.087	2.50E-164	9	NCAPD2
SPAG5	6.49E-168	0.305813573	0.361	0.049	1.19E-163	9	SPAG5
PARPBP	7.74E-168	0.316562165	0.381	0.055	1.43E-163	9	PARPBP
CCDC18	3.55E-165	0.363758856	0.417	0.068	6.53E-161	9	CCDC18
SPA17	6.66E-159	0.30662893	0.393	0.061	1.23E-154	9	SPA17
OIP5	2.02E-156	0.335368903	0.432	0.076	3.72E-152	9	OIP5
ANLN	4.90E-154	0.26289541	0.31	0.039	9.01E-150	9	ANLN
DTYMK1	6.15E-154	0.587787709	0.78	0.288	1.13E-149	9	DTYMK
EMC9	4.29E-153	0.333701053	0.46	0.087	7.90E-149	9	EMC9
SPC251	3.49E-151	0.365126416	0.485	0.098	6.43E-147	9	SPC25
ANP32E1	1.02E-149	0.605127232	0.847	0.338	1.87E-145	9	ANP32E
HMGB12	1.14E-149	0.564765618	1	0.993	2.10E-145	9	HMGB1
NCAPH	1.17E-148	0.273046243	0.344	0.05	2.15E-144	9	NCAPH
SPDL1	1.46E-148	0.307913581	0.387	0.064	2.69E-144	9	SPDL1
TUBB6	6.16E-147	0.268097837	0.308	0.04	1.13E-142	9	TUBB6
HMGB31	1.92E-145	0.68955499	0.921	0.521	3.54E-141	9	HMGB3
UBE2T2	1.41E-143	0.552486349	0.735	0.244	2.60E-139	9	UBE2T
TUBA1C2	1.22E-139	0.657032308	0.725	0.258	2.25E-135	9	TUBA1C
RAD21	2.47E-135	0.615894569	0.823	0.382	4.54E-131	9	RAD21
TUBA1B2	1.88E-134	0.754555292	1	0.948	3.46E-130	9	TUBA1B
LBR	1.01E-130	0.52796787	0.731	0.276	1.86E-126	9	LBR
RHNO1	9.51E-129	0.454984047	0.668	0.22	1.75E-124	9	RHNO1
MZT1	4.07E-127	0.567795308	0.745	0.307	7.50E-123	9	MZT1
SKA31	5.20E-127	0.299978803	0.387	0.073	9.57E-123	9	SKA3
HMGN3	1.21E-126	0.588495408	0.996	0.858	2.23E-122	9	HMGN3
CENPN1	3.44E-124	0.395936755	0.574	0.161	6.34E-120	9	CENPN
UBB	3.40E-122	0.550003633	1	0.973	6.26E-118	9	UBB
KIAA1524	5.00E-122	0.311807321	0.393	0.079	9.20E-118	9	KIAA1524
CDKN2C	1.36E-121	0.257539478	0.291	0.043	2.50E-117	9	CDKN2C
CENPW	1.72E-119	0.407684893	0.578	0.17	3.17E-115	9	CENPW
CCDC342	4.94E-117	0.5722599	0.862	0.411	9.09E-113	9	CCDC34
ASCL11	1.12E-111	0.554950437	0.595	0.192	2.07E-107	9	ASCL1
NUDCD2	2.42E-111	0.499822756	0.699	0.282	4.46E-107	9	NUDCD2
LMNB1	3.61E-111	0.4707174	0.664	0.246	6.65E-107	9	LMNB1
C21orf581	7.53E-110	0.334796579	0.45	0.111	1.39E-105	9	C21orf58
TMPO1	5.46E-109	0.512563393	0.768	0.343	1.01E-104	9	TMPO
SUN2	1.18E-106	0.250108865	0.334	0.064	2.17E-102	9	SUN2
LMNB2	1.85E-102	0.321600452	0.495	0.14	3.40E-98	9	LMNB2
FOXN4	2.73E-102	0.309282018	0.428	0.107	5.03E-98	9	FOXN4
RP11-620J15.3	2.72E-97	0.441428168	0.68	0.276	5.00E-93	9	RP11-620J15.3
ODF2	2.91E-94	0.316494845	0.45	0.125	5.35E-90	9	ODF2
JADE1	6.02E-91	0.376937345	0.576	0.204	1.11E-86	9	JADE1
H2AFJ	9.68E-91	0.338839516	0.495	0.153	1.78E-86	9	H2AFJ
SMC21	1.09E-90	0.40743131	0.709	0.293	2.00E-86	9	SMC2
HP1BP3	2.91E-90	0.501077375	0.809	0.441	5.35E-86	9	HP1BP3
H2AFV2	1.68E-89	0.498765126	0.898	0.568	3.09E-85	9	H2AFV
UBALD2	1.31E-86	0.26328735	0.381	0.097	2.41E-82	9	UBALD2
LSM5	1.34E-85	0.521180027	0.898	0.6	2.47E-81	9	LSM5
SPC241	4.65E-85	0.265093148	0.316	0.07	8.56E-81	9	SPC24
FBXO51	1.48E-83	0.35469802	0.511	0.174	2.72E-79	9	FBXO5
H1FX1	8.75E-83	0.456679164	0.841	0.478	1.61E-78	9	H1FX
HMGA2	2.56E-82	0.332913972	0.521	0.178	4.71E-78	9	HMGA2
HSPA1A	8.18E-82	0.304638118	0.432	0.129	1.51E-77	9	HSPA1A
CENPC	3.50E-81	0.330294393	0.509	0.173	6.44E-77	9	CENPC
CRNDE1	5.21E-80	0.393489718	0.68	0.297	9.59E-76	9	CRNDE
EZH21	2.72E-79	0.362669462	0.65	0.274	5.01E-75	9	EZH2
PNRC2	4.99E-78	0.375311237	0.67	0.298	9.19E-74	9	PNRC2
HIST1H4C2	9.79E-78	0.943274466	0.733	0.416	1.80E-73	9	HIST1H4C
ZWINT1	1.13E-77	0.32900627	0.585	0.22	2.08E-73	9	ZWINT
DCAF7	1.30E-77	0.386080126	0.711	0.339	2.39E-73	9	DCAF7
HN13	2.31E-76	0.437104526	0.941	0.671	4.25E-72	9	HN1
MND11	1.04E-75	0.283678579	0.485	0.161	1.92E-71	9	MND1
CNTRL	2.43E-75	0.304141907	0.472	0.157	4.48E-71	9	CNTRL
EZR	1.13E-74	0.259196936	0.367	0.102	2.09E-70	9	EZR
ADD3	1.42E-73	0.291284845	0.442	0.143	2.62E-69	9	ADD3
SKA2	1.45E-71	0.425222045	0.766	0.421	2.66E-67	9	SKA2
HSP90B1	8.91E-71	0.509909065	0.829	0.527	1.64E-66	9	HSP90B1
CKB2	2.21E-68	0.514960392	0.98	0.968	4.07E-64	9	CKB
CEP1351	2.12E-67	0.275367142	0.442	0.149	3.90E-63	9	CEP135
ZFP36L14	2.26E-65	0.47158359	0.866	0.544	4.16E-61	9	ZFP36L1
UACA	1.47E-63	0.256656466	0.389	0.125	2.71E-59	9	UACA
KIF5B	1.63E-63	0.420589781	0.827	0.541	3.00E-59	9	KIF5B
FRMD4B	1.90E-63	0.330781927	0.552	0.232	3.49E-59	9	FRMD4B
TGIF1	2.85E-63	0.322835355	0.582	0.254	5.26E-59	9	TGIF1
HNRNPA2B1	4.19E-63	0.42053212	0.992	0.946	7.71E-59	9	HNRNPA2B1
PPP2R5C	1.70E-61	0.287712264	0.503	0.198	3.12E-57	9	PPP2R5C
PTMS3	2.44E-60	0.40599224	0.894	0.618	4.50E-56	9	PTMS
CMC2	4.65E-60	0.285998079	0.523	0.213	8.57E-56	9	CMC2
SFPQ	4.81E-60	0.407794719	0.902	0.737	8.86E-56	9	SFPQ
CCND14	7.24E-60	0.512768625	0.921	0.635	1.33E-55	9	CCND1
RAN1	1.01E-59	0.386345468	0.982	0.943	1.85E-55	9	RAN
BRD8	5.39E-59	0.265867966	0.438	0.162	9.92E-55	9	BRD8
DYNLL1	2.65E-58	0.353148941	0.99	0.943	4.88E-54	9	DYNLL1
RHEB	4.61E-58	0.379068829	0.806	0.511	8.49E-54	9	RHEB
SLF11	2.49E-57	0.430047133	0.723	0.42	4.59E-53	9	SLF1
SRGAP2B	4.12E-57	0.252464164	0.422	0.153	7.58E-53	9	SRGAP2B
HSD17B11	7.02E-57	0.261366012	0.417	0.151	1.29E-52	9	HSD17B11
DCP2	7.23E-57	0.25431434	0.454	0.173	1.33E-52	9	DCP2
WEE1	1.13E-56	0.269491982	0.448	0.171	2.09E-52	9	WEE1
SRGAP2C	1.41E-56	0.252204987	0.415	0.15	2.60E-52	9	SRGAP2C
HMG20B	7.68E-53	0.252832472	0.438	0.171	1.41E-48	9	HMG20B
DDX39A	2.39E-52	0.279761702	0.47	0.195	4.40E-48	9	DDX39A
VIM2	7.23E-52	0.36016869	1	0.956	1.33E-47	9	VIM
RBMX	2.07E-51	0.329918326	0.939	0.797	3.82E-47	9	RBMX
CCDC181	4.41E-51	0.266101205	0.454	0.185	8.12E-47	9	CCDC181
CEP41	4.96E-50	0.272732801	0.491	0.213	9.13E-46	9	CEP41
MARCKS2	1.60E-48	0.32315333	0.978	0.927	2.95E-44	9	MARCKS
TTYH13	2.93E-47	0.38074924	0.758	0.451	5.40E-43	9	TTYH1
MYEF2	3.88E-47	0.25160903	0.525	0.24	7.14E-43	9	MYEF2
RP11-390P2.4	2.51E-44	0.281447465	0.566	0.284	4.61E-40	9	RP11-390P2.4
CERK	2.30E-43	0.257240421	0.475	0.218	4.24E-39	9	CERK
MRPL51	2.89E-43	0.308586216	0.847	0.594	5.32E-39	9	MRPL51
CNIH4	4.79E-42	0.270129625	0.532	0.266	8.82E-38	9	CNIH4
TXNDC12	2.34E-40	0.251998204	0.554	0.285	4.32E-36	9	TXNDC12
CCNG1	6.53E-40	0.300503418	0.725	0.462	1.20E-35	9	CCNG1
NIPBL	2.75E-39	0.27593099	0.583	0.318	5.07E-35	9	NIPBL
SOX22	8.71E-39	0.322137404	0.817	0.544	1.60E-34	9	SOX2
ILF2	1.74E-38	0.31827309	0.841	0.618	3.20E-34	9	ILF2
IFT22	2.27E-37	0.257707964	0.597	0.332	4.19E-33	9	IFT22
CTGF	1.12E-36	0.294667079	0.407	0.179	2.06E-32	9	CTGF
FZD51	7.75E-34	0.25641616	0.572	0.316	1.43E-29	9	FZD5
SPP11	1.63E-33	0.385924067	0.597	0.358	3.01E-29	9	SPP1
ISYNA11	1.30E-32	0.252689342	0.582	0.334	2.39E-28	9	ISYNA1
CYR612	4.40E-29	0.329863718	0.68	0.427	8.10E-25	9	CYR61
RP11-247C2.22	5.26E-28	0.257849184	0.652	0.42	9.69E-24	9	RP11-247C2.2
PSIP11	1.13E-27	0.254078774	0.849	0.661	2.07E-23	9	PSIP1
CLIC1	1.54E-27	0.252165439	0.711	0.487	2.84E-23	9	CLIC1
UBC2	3.50E-26	0.259972619	0.882	0.785	6.45E-22	9	UBC
ALDH1A1	0	2.00143535	0.997	0.137	0	10	ALDH1A1
SFRP22	4.15E-124	0.949652088	1	0.73	7.65E-120	10	SFRP2
LRRC171	3.65E-95	0.354775057	0.373	0.075	6.72E-91	10	LRRC17
CDH6	9.32E-76	0.426706544	0.497	0.154	1.72E-71	10	CDH6
ID31	1.99E-73	0.637289849	0.82	0.401	3.66E-69	10	ID3
EFNB2	1.11E-71	0.383382158	0.472	0.145	2.04E-67	10	EFNB2
CRTAC1	2.23E-67	0.252019276	0.284	0.06	4.11E-63	10	CRTAC1
ID11	2.59E-64	0.541109356	0.713	0.34	4.78E-60	10	ID1
COL9A21	3.14E-62	0.28470148	0.34	0.088	5.78E-58	10	COL9A2
ID21	7.67E-62	0.543076234	0.759	0.393	1.41E-57	10	ID2
CCL21	8.82E-61	0.351680042	0.299	0.071	1.62E-56	10	CCL2
BAMBI	2.99E-58	0.33934935	0.462	0.156	5.51E-54	10	BAMBI
CCND15	1.15E-57	0.551294112	0.934	0.638	2.12E-53	10	CCND1
GJA11	1.70E-53	0.344865932	0.424	0.142	3.13E-49	10	GJA1
RPL411	2.25E-53	0.279505558	1	0.999	4.14E-49	10	RPL41
DAPL12	3.45E-51	0.47614088	0.972	0.75	6.35E-47	10	DAPL1
ENO11	3.15E-39	0.389249608	0.939	0.769	5.80E-35	10	ENO1
CPE1	1.00E-35	0.36640471	0.749	0.49	1.84E-31	10	CPE
SPHK1	1.33E-35	0.253823159	0.34	0.126	2.46E-31	10	SPHK1
FGF191	1.18E-34	0.279665256	0.444	0.191	2.18E-30	10	FGF19
PPA1	5.15E-31	0.321808246	0.85	0.671	9.49E-27	10	PPA1
SIX62	1.09E-28	0.281257273	0.822	0.546	2.00E-24	10	SIX6
GINS2	4.60E-27	0.294287705	0.563	0.322	8.48E-23	10	GINS2
NASP1	2.19E-26	0.317163933	0.853	0.663	4.03E-22	10	NASP
AKAP12	6.34E-25	0.320873505	0.528	0.307	1.17E-20	10	AKAP12
PCNA2	1.25E-24	0.279022101	0.576	0.341	2.31E-20	10	PCNA
PRDX6	8.75E-23	0.271853854	0.825	0.635	1.61E-18	10	PRDX6
KIAA01012	1.24E-13	0.264118512	0.533	0.359	2.28E-09	10	KIAA0101
ONECUT21	0	1.848824197	0.982	0.188	0	11	ONECUT2
BARHL2	0	0.887717986	0.619	0.025	0	11	BARHL2
TFAP2B	0	0.685866682	0.459	0.003	0	11	TFAP2B
TFAP2A	0	0.650864075	0.402	0.004	0	11	TFAP2A
PRDM13	0	0.644006661	0.495	0.005	0	11	PRDM13
PLXNA2	0	0.624211202	0.505	0.032	0	11	PLXNA2
NPPC	0	0.514976782	0.366	0.013	0	11	NPPC
PTF1A	0	0.482090546	0.372	0.003	0	11	PTF1A
TFAP2C	0	0.44227486	0.363	0.003	0	11	TFAP2C
GATM	1.52E-238	0.618801922	0.375	0.026	2.80E-234	11	GATM
HMP19	1.24E-235	0.67019182	0.502	0.051	2.28E-231	11	HMP19
NRXN3	7.72E-218	0.291709401	0.287	0.015	1.42E-213	11	NRXN3
ONECUT3	1.65E-192	0.512150826	0.399	0.038	3.03E-188	11	ONECUT3
CNTNAP2	3.59E-188	0.478364503	0.363	0.032	6.61E-184	11	CNTNAP2
LRRN31	4.85E-158	0.629210371	0.517	0.085	8.94E-154	11	LRRN3
LINC00599	1.23E-156	0.385873652	0.323	0.03	2.26E-152	11	LINC00599
STMN23	1.15E-145	1.255312607	0.997	0.417	2.11E-141	11	STMN2
MIR7-3HG	4.50E-139	0.32948969	0.299	0.029	8.28E-135	11	MIR7-3HG
SOX43	2.07E-128	1.10472723	0.979	0.779	3.81E-124	11	SOX4
PDLIM4	7.35E-119	0.571422353	0.411	0.069	1.35E-114	11	PDLIM4
RUNX1T12	1.99E-113	0.546130322	0.538	0.116	3.67E-109	11	RUNX1T1
PROX1	3.55E-111	0.393046952	0.302	0.038	6.53E-107	11	PROX1
MALAT1	9.01E-100	0.534346908	1	1	1.66E-95	11	MALAT1
SULF2	2.50E-93	0.405863509	0.402	0.08	4.61E-89	11	SULF2
GADD45G	5.65E-89	0.633421961	0.459	0.109	1.04E-84	11	GADD45G
FTL2	3.44E-83	0.494763594	1	0.987	6.33E-79	11	FTL
MLLT113	8.59E-82	0.614938858	0.958	0.539	1.58E-77	11	MLLT11
ONECUT1	1.58E-80	0.403484592	0.353	0.071	2.90E-76	11	ONECUT1
NHLH22	3.28E-72	0.461186376	0.498	0.136	6.04E-68	11	NHLH2
H3F3B2	5.01E-70	0.450406067	1	0.995	9.23E-66	11	H3F3B
INA2	2.92E-69	0.453637582	0.565	0.174	5.39E-65	11	INA
DNAJC12	6.36E-68	0.321728994	0.341	0.075	1.17E-63	11	DNAJC12
NREP3	5.60E-62	0.607906669	0.801	0.49	1.03E-57	11	NREP
NTRK1	5.70E-62	0.257408404	0.281	0.055	1.05E-57	11	NTRK1
MGLL	6.67E-61	0.306437674	0.278	0.056	1.23E-56	11	MGLL
TMSB103	4.48E-59	0.302211643	1	0.984	8.25E-55	11	TMSB10
THBS3	2.58E-58	0.336380514	0.308	0.071	4.76E-54	11	THBS3
BASP13	7.60E-57	0.53870679	0.77	0.4	1.40E-52	11	BASP1
C12orf49	8.09E-56	0.332889684	0.326	0.081	1.49E-51	11	C12orf49
ACTG13	1.37E-54	0.422693911	1	0.999	2.53E-50	11	ACTG1
PCBP43	1.38E-54	0.476573418	0.698	0.308	2.54E-50	11	PCBP4
DUSP26	5.09E-54	0.308658855	0.363	0.1	9.37E-50	11	DUSP26
PVRL3	3.61E-53	0.326616137	0.332	0.087	6.65E-49	11	PVRL3
GRIA22	1.74E-52	0.25417618	0.278	0.062	3.20E-48	11	GRIA2
TAGLN33	4.92E-52	0.375513508	0.731	0.321	9.06E-48	11	TAGLN3
MSRB1	2.10E-51	0.495028163	0.384	0.121	3.87E-47	11	MSRB1
EIF11	2.30E-50	0.340173133	1	0.997	4.23E-46	11	EIF1
SCG33	3.44E-50	0.452950776	0.598	0.253	6.33E-46	11	SCG3
STMN42	4.25E-50	0.479024196	0.474	0.169	7.83E-46	11	STMN4
TACC2	6.57E-50	0.347660779	0.329	0.091	1.21E-45	11	TACC2
CXXC51	2.32E-48	0.52738256	0.737	0.447	4.27E-44	11	CXXC5
MIR124-2HG	9.29E-48	0.377160742	0.42	0.143	1.71E-43	11	MIR124-2HG
TUBB2B3	1.05E-47	0.353488347	1	0.96	1.94E-43	11	TUBB2B
PARD6A	6.74E-47	0.262940259	0.284	0.071	1.24E-42	11	PARD6A
CIRBP	2.01E-45	0.39826658	0.988	0.962	3.70E-41	11	CIRBP
TRIB1	1.36E-42	0.398533633	0.405	0.146	2.50E-38	11	TRIB1
CELF42	6.44E-42	0.286046285	0.35	0.108	1.19E-37	11	CELF4
PAX6	5.44E-40	0.39967698	0.997	0.932	1.00E-35	11	PAX6
FAM162A	6.97E-40	0.47077972	0.477	0.208	1.28E-35	11	FAM162A
GADD45A2	9.02E-40	0.404190502	0.526	0.219	1.66E-35	11	GADD45A
ZNF385A1	2.08E-38	0.356267993	0.462	0.195	3.84E-34	11	ZNF385A
FAM57B2	1.66E-37	0.287269542	0.432	0.161	3.06E-33	11	FAM57B
CD243	2.69E-37	0.333081113	0.961	0.733	4.95E-33	11	CD24
HN14	3.92E-37	0.365673554	0.927	0.677	7.21E-33	11	HN1
SOX114	1.64E-35	0.460722225	0.876	0.665	3.02E-31	11	SOX11
CADPS2	5.16E-35	0.307143208	0.308	0.102	9.51E-31	11	CADPS
ETFB2	1.74E-34	0.43043542	0.701	0.457	3.20E-30	11	ETFB
PTPRF1	1.82E-34	0.390051533	0.544	0.279	3.36E-30	11	PTPRF
RGS162	5.39E-34	0.508862129	0.483	0.209	9.92E-30	11	RGS16
CRMP13	4.24E-33	0.299375941	0.604	0.289	7.81E-29	11	CRMP1
KIF1A2	1.96E-32	0.328736491	0.441	0.193	3.62E-28	11	KIF1A
NSMCE4A	1.00E-31	0.335571595	0.444	0.199	1.84E-27	11	NSMCE4A
ATP6V1G13	1.30E-29	0.310625022	0.958	0.854	2.39E-25	11	ATP6V1G1
TSC22D13	1.81E-29	0.585749369	0.749	0.575	3.33E-25	11	TSC22D1
NOL41	1.35E-28	0.268071239	0.341	0.134	2.48E-24	11	NOL4
RP11-96L14.71	5.44E-28	0.341688258	0.447	0.217	1.00E-23	11	RP11-96L14.7
MARCKSL13	6.22E-28	0.267686571	1	0.992	1.15E-23	11	MARCKSL1
SLC25A63	2.43E-27	0.278714398	1	0.977	4.48E-23	11	SLC25A6
BTG11	3.99E-27	0.366294969	0.795	0.654	7.35E-23	11	BTG1
CD9	5.88E-27	0.367133755	0.251	0.087	1.08E-22	11	CD9
LOXL1	7.75E-27	0.391152854	0.423	0.21	1.43E-22	11	LOXL1
COX6A12	8.53E-26	0.353506409	0.843	0.708	1.57E-21	11	COX6A1
APLP13	9.06E-25	0.317554964	0.462	0.234	1.67E-20	11	APLP1
ZEB2	2.78E-24	0.348541607	0.562	0.341	5.11E-20	11	ZEB2
RNF165	1.50E-23	0.383846621	0.447	0.243	2.76E-19	11	RNF165
RORB1	1.22E-22	0.293420311	0.912	0.781	2.25E-18	11	RORB
COX7C2	3.33E-22	0.26752232	0.991	0.949	6.12E-18	11	COX7C
HIST3H2A	9.57E-22	0.332442583	0.568	0.354	1.76E-17	11	HIST3H2A
RPAIN1	4.88E-21	0.336920829	0.68	0.53	8.99E-17	11	RPAIN
UQCRB1	2.64E-19	0.257898999	0.921	0.847	4.86E-15	11	UQCRB
BZW21	3.94E-18	0.285955091	0.453	0.272	7.25E-14	11	BZW2
DDIT4	1.34E-17	0.342172979	0.35	0.184	2.46E-13	11	DDIT4
TTC33	1.80E-17	0.269299725	0.792	0.669	3.31E-13	11	TTC3
TMSB4X4	3.08E-17	0.443347302	1	0.999	5.67E-13	11	TMSB4X
GABARAPL22	8.76E-17	0.250789082	0.807	0.718	1.61E-12	11	GABARAPL2
CDKN1C1	2.17E-15	0.405762525	0.335	0.189	4.00E-11	11	CDKN1C
TPM31	4.01E-13	0.282638461	0.511	0.36	7.38E-09	11	TPM3
ID22	6.09E-13	0.322123747	0.553	0.404	1.12E-08	11	ID2
HIF1A	9.87E-13	0.258464448	0.39	0.243	1.82E-08	11	HIF1A
BTG21	1.42E-12	0.252707243	0.435	0.286	2.61E-08	11	BTG2
FAM63B2	4.39E-12	0.266049186	0.498	0.359	8.08E-08	11	FAM63B
CAMK2N1	4.46E-12	0.293988869	0.498	0.373	8.21E-08	11	CAMK2N1
ENO12	6.59E-12	0.390324099	0.825	0.775	1.21E-07	11	ENO1
TCF41	1.81E-11	0.282917966	0.547	0.421	3.33E-07	11	TCF4
DAAM11	2.20E-11	0.257993301	0.628	0.508	4.05E-07	11	DAAM1
ATP6V0B2	1.08E-10	0.254978039	0.541	0.413	2.00E-06	11	ATP6V0B
AP1S22	1.29E-10	0.273132684	0.462	0.334	2.37E-06	11	AP1S2
LIMD22	5.29E-10	0.256677887	0.447	0.317	9.74E-06	11	LIMD2
BNIP33	1.54E-09	0.420419807	0.468	0.359	2.84E-05	11	BNIP3
RBM17	5.70E-09	0.284521781	0.489	0.402	0.000105011	11	RBM17
ALDOA1	1.46E-08	0.269771877	0.61	0.53	0.000268066	11	ALDOA
HES62	2.30E-06	0.595272862	0.468	0.403	0.042316852	11	HES6
HSPB11	2.64E-05	0.352744694	0.335	0.271	0.485737863	11	HSPB1
RP3-395M20.121	6.76E-108	0.838409444	0.624	0.161	1.25E-103	12	RP3-395M20.12
PTTG11	1.21E-84	0.809227706	0.701	0.246	2.23E-80	12	PTTG1
BIRC52	4.72E-83	0.639297749	0.715	0.236	8.69E-79	12	BIRC5
PTMS4	3.52E-73	0.667842031	0.926	0.623	6.48E-69	12	PTMS
HMGN23	2.02E-72	0.61476739	1	0.932	3.71E-68	12	HMGN2
HMGN31	1.35E-61	0.564519128	0.983	0.861	2.49E-57	12	HMGN3
H2AFZ3	5.35E-59	0.534414872	1	0.988	9.85E-55	12	H2AFZ
CENPF2	4.54E-55	0.552037936	0.654	0.271	8.36E-51	12	CENPF
CCNB21	6.78E-49	0.43446273	0.651	0.282	1.25E-44	12	CCNB2
DYNLL11	1.45E-48	0.478531017	0.99	0.944	2.67E-44	12	DYNLL1
HMGN11	3.05E-43	0.400768592	0.993	0.95	5.61E-39	12	HMGN1
CDC25B1	6.92E-43	0.287881316	0.366	0.109	1.27E-38	12	CDC25B
HMGB13	9.71E-41	0.352604395	1	0.993	1.79E-36	12	HMGB1
VIM3	1.57E-38	0.374926221	1	0.957	2.88E-34	12	VIM
ODC11	1.77E-34	0.444652703	0.909	0.721	3.26E-30	12	ODC1
THAP2	1.37E-33	0.252756883	0.299	0.093	2.53E-29	12	THAP2
ARL6IP11	2.21E-33	0.429365359	0.681	0.404	4.08E-29	12	ARL6IP1
MKI672	3.81E-32	0.316729683	0.483	0.195	7.01E-28	12	MKI67
FZD52	6.37E-30	0.37781036	0.604	0.321	1.17E-25	12	FZD5
NUCKS12	1.75E-29	0.367368248	0.916	0.777	3.22E-25	12	NUCKS1
THUMPD3-AS1	6.49E-28	0.368568011	0.587	0.329	1.19E-23	12	THUMPD3-AS1
RBMX1	1.80E-27	0.330663408	0.936	0.8	3.31E-23	12	RBMX
LSM51	1.52E-26	0.399787952	0.782	0.611	2.80E-22	12	LSM5
AHI11	3.89E-25	0.341780458	0.621	0.364	7.16E-21	12	AHI1
SLF12	6.10E-25	0.34004048	0.691	0.428	1.12E-20	12	SLF1
CRB21	1.32E-23	0.256084537	0.436	0.203	2.44E-19	12	CRB2
GNG51	3.93E-23	0.3263661	0.862	0.716	7.25E-19	12	GNG5
MDK1	5.60E-23	0.288982209	0.993	0.926	1.03E-18	12	MDK
KLHDC8B	8.71E-23	0.299575938	0.53	0.294	1.60E-18	12	KLHDC8B
HMGB23	2.81E-22	0.429284851	0.913	0.773	5.17E-18	12	HMGB2
OAZ1	4.27E-22	0.309332113	0.936	0.829	7.87E-18	12	OAZ1
CCDC1811	1.24E-21	0.251889097	0.406	0.193	2.28E-17	12	CCDC181
SHFM1	3.66E-21	0.305923492	0.815	0.663	6.75E-17	12	SHFM1
TMSB15A2	3.61E-19	0.253906159	0.946	0.872	6.65E-15	12	TMSB15A
EEF1D1	4.11E-19	0.253082022	0.98	0.895	7.57E-15	12	EEF1D
MARCKS3	9.79E-19	0.259231301	0.99	0.928	1.80E-14	12	MARCKS
CCDC343	2.67E-18	0.298641113	0.651	0.429	4.91E-14	12	CCDC34
PPP1CC	2.36E-17	0.2809619	0.668	0.466	4.35E-13	12	PPP1CC
GPX4	2.64E-17	0.286853535	0.913	0.842	4.86E-13	12	GPX4
HMGB32	3.68E-16	0.308604087	0.695	0.538	6.78E-12	12	HMGB3
S1PR31	1.05E-15	0.297166427	0.48	0.29	1.93E-11	12	S1PR3
MEST	1.35E-15	0.25601308	0.872	0.749	2.49E-11	12	MEST
SMIM20	5.48E-15	0.258255929	0.544	0.355	1.01E-10	12	SMIM20
CCNG11	2.07E-14	0.279856347	0.631	0.472	3.82E-10	12	CCNG1
NDUFC1	6.68E-14	0.259460429	0.597	0.426	1.23E-09	12	NDUFC1
RAD211	2.24E-12	0.257820328	0.567	0.401	4.13E-08	12	RAD21
HSP90B11	4.05E-09	0.264338316	0.658	0.54	7.45E-05	12	HSP90B1
KIAA01013	5.65E-114	0.834027827	0.946	0.35	1.04E-109	13	KIAA0101
PCNA3	8.17E-75	0.644588142	0.822	0.337	1.51E-70	13	PCNA
CYP1B12	6.38E-74	0.833727229	0.876	0.386	1.18E-69	13	CYP1B1
DHFR2	4.89E-73	0.591510726	0.761	0.292	9.00E-69	13	DHFR
GINS21	9.22E-73	0.563341083	0.803	0.318	1.70E-68	13	GINS2
TK11	1.20E-72	0.440299969	0.548	0.144	2.20E-68	13	TK1
UHRF1	2.82E-70	0.454530468	0.653	0.208	5.20E-66	13	UHRF1
DUT2	7.92E-70	0.657341686	0.934	0.55	1.46E-65	13	DUT
TYMS2	2.04E-63	0.59183315	0.849	0.38	3.76E-59	13	TYMS
CLSPN2	2.06E-62	0.422619531	0.602	0.188	3.79E-58	13	CLSPN
CDCA7	1.07E-58	0.402294634	0.595	0.194	1.97E-54	13	CDCA7
CDC6	3.13E-56	0.271643754	0.375	0.085	5.75E-52	13	CDC6
UNG	4.97E-56	0.407183606	0.622	0.217	9.16E-52	13	UNG
GMNN1	4.17E-54	0.453509317	0.703	0.286	7.68E-50	13	GMNN
ZWINT2	3.70E-53	0.385143599	0.637	0.229	6.82E-49	13	ZWINT
MCM3	1.63E-50	0.410758383	0.637	0.245	3.00E-46	13	MCM3
H2AFZ4	4.33E-47	0.388436264	1	0.988	7.97E-43	13	H2AFZ
RMI2	1.20E-44	0.323830739	0.541	0.19	2.22E-40	13	RMI2
CENPK1	6.68E-44	0.314987989	0.564	0.201	1.23E-39	13	CENPK
RFC4	9.19E-44	0.364477766	0.614	0.247	1.69E-39	13	RFC4
DNAJC91	5.88E-43	0.409376242	0.687	0.316	1.08E-38	13	DNAJC9
BRCA11	8.61E-42	0.356025479	0.483	0.169	1.58E-37	13	BRCA1
FEN11	4.02E-41	0.332122388	0.502	0.18	7.40E-37	13	FEN1
HELLS1	2.46E-40	0.398701866	0.683	0.314	4.53E-36	13	HELLS
CENPU2	3.90E-40	0.357121553	0.602	0.248	7.18E-36	13	CENPU
HMGB24	2.66E-38	0.257755618	0.992	0.771	4.89E-34	13	HMGB2
DEK1	3.90E-38	0.428405297	0.973	0.738	7.19E-34	13	DEK
C19orf481	1.06E-36	0.370094663	0.768	0.411	1.96E-32	13	C19orf48
ORC62	2.03E-36	0.351488641	0.622	0.277	3.74E-32	13	ORC6
CENPM1	3.25E-36	0.291491243	0.467	0.169	5.99E-32	13	CENPM
MCM4	3.50E-36	0.299322504	0.486	0.182	6.45E-32	13	MCM4
RNASEH2A2	4.88E-36	0.335589884	0.541	0.221	8.98E-32	13	RNASEH2A
MCM6	3.24E-34	0.267065104	0.394	0.132	5.97E-30	13	MCM6
CHAF1A1	3.40E-34	0.273334546	0.444	0.16	6.26E-30	13	CHAF1A
GGCT	4.14E-34	0.349037193	0.625	0.295	7.62E-30	13	GGCT
MAD2L12	8.82E-34	0.321271458	0.622	0.273	1.62E-29	13	MAD2L1
MCM5	1.03E-33	0.294194577	0.467	0.177	1.89E-29	13	MCM5
RAD51AP11	3.82E-33	0.300338248	0.494	0.194	7.03E-29	13	RAD51AP1
B2M1	4.66E-33	0.358907922	0.695	0.354	8.58E-29	13	B2M
ATAD21	1.04E-32	0.287994064	0.44	0.163	1.91E-28	13	ATAD2
RFC51	3.55E-32	0.268073402	0.471	0.182	6.54E-28	13	RFC5
GINS4	3.72E-32	0.268593795	0.432	0.16	6.86E-28	13	GINS4
COL2A12	4.14E-32	0.37158029	0.695	0.361	7.62E-28	13	COL2A1
CHEK1	1.11E-31	0.259470598	0.456	0.173	2.04E-27	13	CHEK1
MNS11	2.60E-31	0.252641713	0.363	0.12	4.80E-27	13	MNS1
NASP2	1.02E-30	0.400114486	0.911	0.664	1.88E-26	13	NASP
SLF13	2.63E-30	0.373659748	0.761	0.427	4.85E-26	13	SLF1
TMEM106C1	3.06E-30	0.31179487	0.649	0.324	5.64E-26	13	TMEM106C
CDT11	1.48E-29	0.314783597	0.544	0.249	2.73E-25	13	CDT1
UBE2T3	2.46E-29	0.278837774	0.587	0.262	4.52E-25	13	UBE2T
S1PR32	8.89E-29	0.303397635	0.606	0.287	1.64E-24	13	S1PR3
CASP8AP2	2.55E-28	0.292604007	0.525	0.24	4.69E-24	13	CASP8AP2
SMC22	1.62E-27	0.290419055	0.629	0.307	2.99E-23	13	SMC2
SLBP	2.86E-27	0.257993024	0.475	0.203	5.27E-23	13	SLBP
SIVA12	1.57E-26	0.330180493	0.849	0.551	2.88E-22	13	SIVA1
RPA31	2.17E-26	0.346485084	0.691	0.4	4.00E-22	13	RPA3
DNMT11	2.51E-26	0.305299369	0.583	0.294	4.62E-22	13	DNMT1
CCND16	4.52E-26	0.372248295	0.934	0.642	8.32E-22	13	CCND1
MCM71	4.67E-26	0.34396425	0.695	0.398	8.61E-22	13	MCM7
SEPP11	7.65E-26	0.319077845	0.583	0.287	1.41E-21	13	SEPP1
HNRNPF	4.38E-25	0.33659789	0.764	0.484	8.07E-21	13	HNRNPF
COL9A12	8.52E-25	0.308547562	0.552	0.276	1.57E-20	13	COL9A1
RPL22L1	2.11E-23	0.335581884	0.761	0.471	3.88E-19	13	RPL22L1
TIMP1	1.32E-22	0.262690999	0.591	0.312	2.43E-18	13	TIMP1
RARRES2	2.02E-22	0.266274758	0.483	0.232	3.72E-18	13	RARRES2
TUBA1B3	3.33E-21	0.344632376	0.992	0.95	6.13E-17	13	TUBA1B
FAM161A1	6.78E-20	0.252459526	0.591	0.327	1.25E-15	13	FAM161A
DKK31	1.83E-19	0.263754516	0.741	0.453	3.37E-15	13	DKK3
CYR613	1.96E-19	0.318356177	0.73	0.433	3.61E-15	13	CYR61
CCDC14	6.04E-19	0.257516506	0.629	0.364	1.11E-14	13	CCDC14
DAPL13	1.03E-18	0.265392657	0.954	0.754	1.90E-14	13	DAPL1
NOP56	1.06E-18	0.253474145	0.73	0.463	1.96E-14	13	NOP56
SRSF71	1.45E-18	0.267062022	0.923	0.808	2.67E-14	13	SRSF7
HES11	9.88E-18	0.301362863	0.687	0.41	1.82E-13	13	HES1
CDK4	3.37E-17	0.277498101	0.691	0.456	6.21E-13	13	CDK4
STRA13	2.21E-16	0.257542916	0.629	0.4	4.06E-12	13	STRA13
RP11-89K21.11	2.78E-16	0.287404443	0.853	0.628	5.13E-12	13	RP11-89K21.1
TMEM98	3.17E-16	0.276064656	0.807	0.587	5.83E-12	13	TMEM98
CSRP2	3.40E-15	0.258444623	0.722	0.489	6.26E-11	13	CSRP2
SMC3	5.55E-15	0.274993264	0.795	0.598	1.02E-10	13	SMC3
GAL1	0	2.624138697	1	0.088	0	14	GAL
RGS163	6.88E-150	1.449483022	0.952	0.205	1.27E-145	14	RGS16
SP81	1.75E-149	0.447409164	0.418	0.031	3.23E-145	14	SP8
DLX12	9.84E-145	0.761130556	0.642	0.081	1.81E-140	14	DLX1
ATOH72	8.18E-140	1.566433512	1	0.24	1.51E-135	14	ATOH7
HEY11	6.87E-138	1.096218825	0.933	0.207	1.27E-133	14	HEY1
EBF21	1.80E-128	0.314722361	0.345	0.024	3.31E-124	14	EBF2
POU4F22	5.21E-120	0.740022763	0.764	0.131	9.59E-116	14	POU4F2
DCC1	8.03E-120	0.708392094	0.618	0.087	1.48E-115	14	DCC
DLL31	1.20E-117	1.086450556	0.8	0.163	2.20E-113	14	DLL3
GADD45A3	5.30E-117	1.202487333	0.891	0.218	9.76E-113	14	GADD45A
DLX22	3.72E-116	0.639594025	0.667	0.103	6.85E-112	14	DLX2
MFNG1	8.36E-114	0.439846239	0.485	0.055	1.54E-109	14	MFNG
CHRNA1	2.40E-111	0.293103815	0.303	0.021	4.42E-107	14	CHRNA1
CD44	1.63E-107	0.390369148	0.394	0.038	3.00E-103	14	CD44
SH3BGRL32	2.74E-99	1.48536257	0.988	0.504	5.05E-95	14	SH3BGRL3
PCBP44	5.28E-99	1.044476691	0.958	0.31	9.72E-95	14	PCBP4
SSTR21	2.82E-92	0.567598137	0.6	0.102	5.19E-88	14	SSTR2
SLC18A23	2.98E-87	0.747611746	0.697	0.151	5.49E-83	14	SLC18A2
KIF191	2.06E-86	0.404260407	0.418	0.053	3.80E-82	14	KIF19
EYA21	6.23E-86	0.376740317	0.4	0.049	1.15E-81	14	EYA2
CALCB1	6.27E-83	0.499493245	0.467	0.068	1.15E-78	14	CALCB
RBP13	4.55E-78	1.101273504	1	0.941	8.38E-74	14	RBP1
SRRM43	2.36E-71	0.568716744	0.661	0.159	4.35E-67	14	SRRM4
SERPINF1	2.45E-70	0.374013876	0.382	0.054	4.51E-66	14	SERPINF1
CPLX21	4.43E-67	0.408825628	0.436	0.073	8.15E-63	14	CPLX2
CYB5A2	2.06E-66	0.846878269	0.812	0.286	3.79E-62	14	CYB5A
MIAT4	9.88E-66	0.956728409	0.982	0.567	1.82E-61	14	MIAT
GALP	4.49E-63	0.404112853	0.285	0.034	8.27E-59	14	GALP
TMEM176A1	1.14E-62	0.390332055	0.364	0.054	2.10E-58	14	TMEM176A
HNRNPA11	9.08E-62	0.53001646	1	0.999	1.67E-57	14	HNRNPA1
C1QL1	2.53E-56	0.344865108	0.321	0.047	4.67E-52	14	C1QL1
TMEM176B1	1.11E-53	0.355025012	0.327	0.051	2.05E-49	14	TMEM176B
ONECUT22	6.32E-53	0.564935781	0.703	0.208	1.16E-48	14	ONECUT2
AC012354.6	3.48E-52	0.26499162	0.279	0.038	6.41E-48	14	AC012354.6
SVBP3	5.74E-51	0.725740076	0.885	0.466	1.06E-46	14	SVBP
ABRACL1	1.36E-50	0.515440533	0.703	0.237	2.51E-46	14	ABRACL
TMSB4X5	5.03E-50	0.779850115	1	0.999	9.27E-46	14	TMSB4X
RASD12	2.55E-49	0.389951642	0.436	0.093	4.70E-45	14	RASD1
TAGLN34	1.90E-48	0.610691077	0.855	0.327	3.50E-44	14	TAGLN3
SERPINI11	3.68E-48	0.344966286	0.345	0.061	6.77E-44	14	SERPINI1
DCX3	1.10E-46	0.459348619	0.733	0.223	2.02E-42	14	DCX
[truncated: 1,102 more rows]
